# Supplementary material for: Impact of Within-Tree Organ Distances on Floral Induction and Fruit Growth in Apple Tree: Implication of Carbohydrate and Gibberellin Organ Contents
Source: Front Plant Sci. 2019 Oct 21;10:1233. doi: 10.3389/fpls.2019.01233 (PMC6816281; doi:10.3389/fpls.2019.01233)
Supplement: Supplementary file 3 [file Table_1.xlsx]

## Sheet: Photosynthesis
row	tree	Crop_status	mesurement_day	scale_Treatment	leaf and fruit presence	rep_leaf	Photo
4	11	OFF	2017-08-18	Control_off	non-fruiting	1	6.44823
4	11	OFF	2017-08-18	Control_off	non-fruiting	2	6.02607
4	11	OFF	2017-08-18	Control_off	non-fruiting	3	6.17662
4	21	OFF	2017-08-10	Control_off	non-fruiting	1	10.8857
4	21	OFF	2017-08-10	Control_off	non-fruiting	2	9.47502
4	21	OFF	2017-08-10	Control_off	non-fruiting	3	8.23016
1	16	OFF	2017-08-22	Control_off	non-fruiting	1	8.55333
1	16	OFF	2017-08-22	Control_off	non-fruiting	2	6.44667
1	16	OFF	2017-08-22	Control_off	non-fruiting	3	6.85667
4	20	OFF	2017-08-18	branch	foliated	1	7.46128
4	20	OFF	2017-08-18	branch	foliated	2	7.49243
4	20	OFF	2017-08-18	branch	foliated	3	8.66506
4	22	OFF	2017-08-10	branch	foliated	1	9.5417
4	22	OFF	2017-08-10	branch	foliated	2	9.64774
4	22	OFF	2017-08-10	branch	foliated	3	10.5301
3	30	OFF	2017-08-17	shoot	foliated	1	13.051
3	30	OFF	2017-08-17	shoot	foliated	2	9.44143
3	30	OFF	2017-08-17	shoot	foliated	3	13.5498
4	72	OFF	2017-08-10	shoot	foliated	1	13.7811
4	72	OFF	2017-08-10	shoot	foliated	2	12.1463
4	72	OFF	2017-08-10	shoot	foliated	3	12.2134
1	17	OFF	2017-08-22	shoot	foliated	1	5.42333
1	17	OFF	2017-08-22	shoot	foliated	2	8.86
1	17	OFF	2017-08-22	shoot	foliated	3	8.23667
3	58	OFF	2017-08-17	half-tree	foliated	1	9.26
3	58	OFF	2017-08-17	half-tree	foliated	2	7.98667
3	58	OFF	2017-08-17	half-tree	foliated	3	9.53333
3	59	OFF	2017-08-10	half-tree	foliated	2	13.2639
3	59	OFF	2017-08-10	half-tree	foliated	3	12.7867
1	60	OFF	2017-08-25	half-tree	foliated	1	14
1	60	OFF	2017-08-25	half-tree	foliated	2	15.9333
1	60	OFF	2017-08-25	half-tree	foliated	3	13.4
1	25	ON	2017-08-02	Control_on	fruiting	1	13.8499
1	25	ON	2017-08-02	Control_on	fruiting	2	9.36081
1	25	ON	2017-08-02	Control_on	fruiting	3	14.8878
1	26	ON	2017-08-17	Control_on	fruiting	1	17.0927
1	26	ON	2017-08-17	Control_on	fruiting	2	14.399
1	26	ON	2017-08-17	Control_on	fruiting	3	16.0804
1	27	ON	2017-08-25	Control_on	fruiting	1	15.3
1	27	ON	2017-08-25	Control_on	fruiting	2	15.4
1	27	ON	2017-08-25	Control_on	fruiting	3	11.9667
2	45	ON	2017-08-17	branch	foliated	1	18.1872
2	45	ON	2017-08-17	branch	foliated	2	16.103
2	45	ON	2017-08-17	branch	foliated	3	16.2848
2	46	ON	2017-08-02	branch	foliated	1	21.6737
1	13	ON	2017-08-22	branch	foliated	2	10.5333
1	13	ON	2017-08-22	branch	foliated	3	10.7667
2	57	ON	2017-08-10	shoot	foliated	1	16.1
2	57	ON	2017-08-10	shoot	foliated	2	13
2	57	ON	2017-08-10	shoot	foliated	3	16.2
2	57	ON	2017-08-28	shoot	foliated	1	18.9
2	57	ON	2017-08-28	shoot	foliated	2	15.1
2	57	ON	2017-08-28	shoot	foliated	3	22.3
1	11	ON	2017-08-17	shoot	foliated	1	10.9
1	11	ON	2017-08-17	shoot	foliated	2	10
1	11	ON	2017-08-17	shoot	foliated	3	13.1
1	62	ON	2017-08-11	half-tree	foliated	1	19.4333
1	62	ON	2017-08-11	half-tree	foliated	2	15.6
1	62	ON	2017-08-11	half-tree	foliated	3	18.8
1	62	ON	2017-08-25	half-tree	foliated	1	15.7667
1	62	ON	2017-08-25	half-tree	foliated	2	13.3
1	62	ON	2017-08-25	half-tree	foliated	3	20.5
1	72	ON	2017-08-17	half-tree	foliated	1	15.5967
1	72	ON	2017-08-17	half-tree	foliated	2	16.9107
1	72	ON	2017-08-17	half-tree	foliated	3	18.7451
2	39	ON	2017-08-18	branch	non-fruiting	1	16.2
2	39	ON	2017-08-18	branch	non-fruiting	2	15.1667
2	39	ON	2017-08-18	branch	non-fruiting	3	15.4333
2	41	ON	2017-08-02	branch	non-fruiting	1	21.3667
2	41	ON	2017-08-02	branch	non-fruiting	2	15.5
2	41	ON	2017-08-02	branch	non-fruiting	3	17.6333
2	37	ON	2017-08-28	branch	non-fruiting	1	16
2	37	ON	2017-08-28	branch	non-fruiting	2	14.7667
2	37	ON	2017-08-28	branch	non-fruiting	3	17.8
2	39	ON	2017-08-18	branch	fruiting	1	14.9
2	39	ON	2017-08-18	branch	fruiting	2	18.5667
2	39	ON	2017-08-18	branch	fruiting	3	13.8333
2	41	ON	2017-08-02	branch	fruiting	1	17.1
2	41	ON	2017-08-02	branch	fruiting	2	10.6667
2	41	ON	2017-08-02	branch	fruiting	3	18.3333
2	37	ON	2017-08-28	branch	fruiting	1	18.4667
2	37	ON	2017-08-28	branch	fruiting	2	13.6
2	37	ON	2017-08-28	branch	fruiting	3	15.1667
3	33	ON	2017-08-18	shoot	non-fruiting	1	15.5068
3	33	ON	2017-08-18	shoot	non-fruiting	2	17.9318
3	33	ON	2017-08-18	shoot	non-fruiting	3	16.9339
3	47	ON	2017-08-10	shoot	non-fruiting	1	13.7333
3	47	ON	2017-08-10	shoot	non-fruiting	2	17.3
3	47	ON	2017-08-10	shoot	non-fruiting	3	15.9
1	1	ON	2017-08-22	shoot	non-fruiting	1	12.8
1	1	ON	2017-08-22	shoot	non-fruiting	2	11.6333
1	1	ON	2017-08-22	shoot	non-fruiting	3	15.4
3	33	ON	2017-08-18	shoot	fruiting	1	17.687
3	33	ON	2017-08-18	shoot	fruiting	2	16.0998
3	33	ON	2017-08-18	shoot	fruiting	3	18.3194
3	47	ON	2017-08-10	shoot	fruiting	1	17.9
3	47	ON	2017-08-10	shoot	fruiting	2	17.2333
3	47	ON	2017-08-10	shoot	fruiting	3	18.4
1	1	ON	2017-08-22	shoot	fruiting	1	13.9
1	1	ON	2017-08-22	shoot	fruiting	2	12.5333
1	1	ON	2017-08-22	shoot	fruiting	3	10.4667
1	68	ON	2017-08-17	half-tree	non-fruiting	1	12.5667
1	68	ON	2017-08-17	half-tree	non-fruiting	2	19.9333
1	68	ON	2017-08-17	half-tree	non-fruiting	3	17.8
4	62	ON	2017-08-11	half-tree	non-fruiting	1	12.9
4	62	ON	2017-08-11	half-tree	non-fruiting	2	14.5667
4	62	ON	2017-08-11	half-tree	non-fruiting	3	13.6
1	66	ON	2017-08-25	half-tree	non-fruiting	1	18.6667
1	66	ON	2017-08-25	half-tree	non-fruiting	2	20.3
1	66	ON	2017-08-25	half-tree	non-fruiting	3	15.2
1	68	ON	2017-08-17	half-tree	fruiting	1	17.5
1	68	ON	2017-08-17	half-tree	fruiting	2	13.7667
1	68	ON	2017-08-17	half-tree	fruiting	3	11.4667
1	66	ON	2017-08-25	half-tree	fruiting	1	15.6333
1	66	ON	2017-08-25	half-tree	fruiting	2	17.6333
1	66	ON	2017-08-25	half-tree	fruiting	3	14.5
2	37	ON	2017-06-21	branch	fruiting	1	16.4

## Sheet: NSC
row	tree	Crop_status	scale_Treatment	leaf and fruit presence	organ	rep _organ	starch	sucrose	glucose	fructose	sorbitol
4	11	OFF	control_off	foliated	Leaf	1	50.9	9.8408	10.0323	5.74515	90.9195
4	11	OFF	control_off	foliated	Leaf	2	62.9	9.05636	12.4218	6.28391	94.3703
4	11	OFF	control_off	foliated	Leaf	3	44.46	8.45785	10.4233	7.0618	90.9215
4	21	OFF	control_off	foliated	Leaf	1	41.15	12.4541	23.0343	12.6736	168.045
4	21	OFF	control_off	foliated	Leaf	2	54.15	9.28199	13.2787	7.67682	96.4917
4	21	OFF	control_off	foliated	Leaf	3	62.5	17.9883	14.0917	10.1092	130.268
1	16	OFF	control_off	foliated	Leaf	1	36.31	13.5938	16.3308	6.63495	99.7863
1	16	OFF	control_off	foliated	Leaf	2	38.54	11.1594	14.6562	9.12133	119.138
1	16	OFF	control_off	foliated	Leaf	3	36.4	9.63376	12.3772	4.78989	86.4456
4	11	OFF	control_off	foliated	Meristem	1	44.14	7.96	2.6	2.8	54.38
4	11	OFF	control_off	foliated	Meristem	2	40.13	4.74	3.07	4.22	54.93
4	11	OFF	control_off	foliated	Meristem	3	38.68	4.01	3.4	3.85	49.75
4	21	OFF	control_off	foliated	Meristem	1	27.33	5.63	3.09	3.57	48.35
4	21	OFF	control_off	foliated	Meristem	2	41.58	4.46	2.58	3.43	48.87
4	21	OFF	control_off	foliated	Meristem	3	38.81	6.91	3.35	3.73	55.02
1	16	OFF	control_off	foliated	Meristem	1	31.5	5.18	3.02	2.95	51.16
1	16	OFF	control_off	foliated	Meristem	2	37.12	5.82	3.05	2.6	53.91
1	16	OFF	control_off	foliated	Meristem	3	31.94	5.87	3.27	3.17	49.6
4	11	OFF	control_off	foliated	Stem	1	127.82	2.54265	6.01331	5.91964	67.6347
4	11	OFF	control_off	foliated	Stem	2	135.65	1.47591	6.98172	6.3982	60.3609
4	11	OFF	control_off	foliated	Stem	3	108.94	1.69256	6.71145	6.76211	57.46
4	21	OFF	control_off	foliated	Stem	1	148.05	6.85138	8.35982	7.22386	76.6793
4	21	OFF	control_off	foliated	Stem	2	118.97	4.02988	7.88207	7.58159	60.1596
4	21	OFF	control_off	foliated	Stem	3	98.95	4.57778	8.79812	8.10286	64.0249
1	16	OFF	control_off	foliated	Stem	1	119.73	2.55868	6.50448	6.45292	62.3833
1	16	OFF	control_off	foliated	Stem	2	130.84	5.42638	7.09326	6.6801	81.0752
1	16	OFF	control_off	foliated	Stem	3	114.81	8.53628	5.90215	5.61048	80.5103
4	11	OFF	control_off	foliated	Wood	1	127.43	2.1966	6.81371	6.0877	56.2824
4	11	OFF	control_off	foliated	Wood	2	129.3	4.55619	5.56598	5.51771	68.0728
4	11	OFF	control_off	foliated	Wood	3	118.29	3.96863	5.58354	5.15089	55.828
4	21	OFF	control_off	foliated	Wood	1	114.45	5.89993	7.18366	6.68685	63.7325
4	21	OFF	control_off	foliated	Wood	2	141.48	4.67609	6.61386	6.7632	56.101
4	21	OFF	control_off	foliated	Wood	3	128.41	3.35001	7.29882	7.60618	53.4438
1	16	OFF	control_off	foliated	Wood	1	97.96	8.21	2.3	2.84	81.13
1	16	OFF	control_off	foliated	Wood	2	127.31	2.13	5.92	5.42	61.75
1	16	OFF	control_off	foliated	Wood	3	82.33	2.68	3.4	4.08	59.73
1	25	ON	control_on	foliated	Leaf	1	5.86	12.0494	14.7775	4.19784	82.1968
1	25	ON	control_on	foliated	Leaf	2	16.36	16.6674	7.87132	4.43373	69.0406
1	25	ON	control_on	foliated	Leaf	3	21.71	18.7072	16.1094	6.6681	100.443
1	25	ON	control_on	foliated	Leaf	1	10.41	21.7125	9.74746	6.01348	87.0681
1	25	ON	control_on	foliated	Leaf	2	9.51	17.8863	14.3075	5.72641	89.0236
1	25	ON	control_on	foliated	Leaf	3	5.05	13.1973	16.9145	8.11772	87.5292
1	26	ON	control_on	foliated	Leaf	1	10.22	19.507	8.51859	5.90084	76.657
1	26	ON	control_on	foliated	Leaf	2	14.33	34.716	12.0576	7.15143	72.4795
1	26	ON	control_on	foliated	Leaf	3	4.85	12.5591	6.9889	5.78874	60.8476
1	26	ON	control_on	foliated	Leaf	1	18.13	17.8257	10.264	7.57689	95.0444
1	26	ON	control_on	foliated	Leaf	2	13.23	16.7651	8.82836	6.10831	76.308
1	26	ON	control_on	foliated	Leaf	3	8.42	15.462	13.3039	7.664	87.9927
1	27	ON	control_on	foliated	Leaf	1	12.7	23.2333	8.76828	6.58614	61.5229
1	27	ON	control_on	foliated	Leaf	2	13.4	27.6857	13.2633	5.68875	80.6945
1	27	ON	control_on	foliated	Leaf	3	12.15	22.2707	9.02939	5.99894	65.9865
1	27	ON	control_on	foliated	Leaf	1	10.2	20.2712	9.79692	5.06917	69.8542
1	27	ON	control_on	foliated	Leaf	2	12.88	25.8256	6.19235	4.63253	60.4938
1	27	ON	control_on	foliated	Leaf	3	17.28	33.1438	9.94044	5.56827	69.0999
1	25	ON	control_on	foliated	Meristem	2	31.1	5.61	14.69	8.58	65.71
1	26	ON	control_on	foliated	Meristem	1	39.44	8.77	4.69	5.39	56.07
1	26	ON	control_on	foliated	Meristem	2	48.64	6.67	6.95	6.63	62.7
1	26	ON	control_on	foliated	Meristem	3	39.86	5.08	5.16	5.09	53.96
1	26	ON	control_on	foliated	Meristem	1	36.88	3.8	6.09	6.09	57.94
1	26	ON	control_on	foliated	Meristem	3	38.4	5	4.7	5.37	51.57
1	27	ON	control_on	foliated	Meristem	1	40.17	5.28	2.75	3.3	46.42
1	27	ON	control_on	foliated	Meristem	2	46.72	7.25	3.31	3.13	55.13
1	27	ON	control_on	foliated	Meristem	3	46.46	7.5	3.05	3.66	51.63
1	27	ON	control_on	foliated	Meristem	1	36.06	8.82	2.72	3.59	51.87
1	27	ON	control_on	foliated	Meristem	2	38.66	7.65	2.1	2.73	47.77
1	27	ON	control_on	foliated	Meristem	3	29.73	6.97	1.9	2.91	44.4
1	25	ON	control_on	foliated	Stem	1	54.19	4.35	10.54	6.46	68.25
1	25	ON	control_on	foliated	Stem	2	58.32	9.25951	8.23667	4.9761	61.4653
1	25	ON	control_on	foliated	Stem	3	69.97	5.57	10.09	7.14	72.72
1	25	ON	control_on	foliated	Stem	1	46.62	10.8722	4.32472	3.46223	69.3665
1	25	ON	control_on	foliated	Stem	2	77.71	9.32836	3.62081	3.58235	68.3421
1	25	ON	control_on	foliated	Stem	3	62.53	6.79	7.7	6.1	79.53
1	26	ON	control_on	foliated	Stem	1	98.71	4.96	8.65	9.7	84.07
1	26	ON	control_on	foliated	Stem	2	89.38	5.76	15.23	8.29	78.22
1	26	ON	control_on	foliated	Stem	3	73.76	2.25	8.6	6.15	76.79
1	26	ON	control_on	foliated	Stem	1	105.82	3.64	7.9	9.5	79.47
1	26	ON	control_on	foliated	Stem	2	110.37	11.9645	3.18408	4.29358	82.5161
1	26	ON	control_on	foliated	Stem	3	96.06	7.69702	5.95073	5.88782	93.8538
1	27	ON	control_on	foliated	Stem	1	85.18	6.24	7.9	8.92	75.15
1	27	ON	control_on	foliated	Stem	2	69.35	6.03	4.72	5.12	66.61
1	27	ON	control_on	foliated	Stem	3	60.98	8.34	6.65	5.44	67.68
1	27	ON	control_on	foliated	Stem	1	74.24	9.06928	3.42083	6.20158	76.6373
1	27	ON	control_on	foliated	Stem	2	78.82	7.94	5.58	4.88	68
1	27	ON	control_on	foliated	Stem	3	112.1	4.84	7.28	6.77	69.01
1	25	ON	control_on	foliated	Wood	1	42.19	5.57	9.88	9.63	71.62
1	25	ON	control_on	foliated	Wood	2	51.53	3.53	6.94	8.64	57.11
1	25	ON	control_on	foliated	Wood	3	39.21	3.86	6.81	10.43	61.89
1	25	ON	control_on	foliated	Wood	1	41.78	3.65	8.07	8.75	69.06
1	25	ON	control_on	foliated	Wood	2	35.75	2.57	12.09	10.8	70.86
1	25	ON	control_on	foliated	Wood	3	47.09	3.7	9.24	8.19	77.47
1	26	ON	control_on	foliated	Wood	1	70.2794	5.68666	6.82472	6.99122	67.7388
1	26	ON	control_on	foliated	Wood	2	97.82	4.23	10.81	10.89	78.53
1	26	ON	control_on	foliated	Wood	3	84.7843	6.72091	7.46234	7.92526	76.2207
1	27	ON	control_on	foliated	Wood	1	94.49	4.56	6.6	6	59.53
1	27	ON	control_on	foliated	Wood	2	85.9626	6.79469	3.30529	4.39747	48.9397
1	27	ON	control_on	foliated	Wood	3	106.52	6.67	5.88	7.79	62.17
1	27	ON	control_on	foliated	Wood	1	7.81059	6.63	12.68	16.31	52.37
1	27	ON	control_on	foliated	Wood	2	21.53	8.43	10.09	10.99	68.24
1	27	ON	control_on	foliated	Wood	3	27.8245	11.3	11.23	10.37	56.24
2	39	ON	branch	non-fruiting	Leaf	1	5.21	5.37	8.89	5.77	81.92
2	39	ON	branch	non-fruiting	Leaf	2	8.33	4.55	11.55	6.25	81.83
2	39	ON	branch	non-fruiting	Leaf	3	8.74	4.47	11.58	7.76	86.95
2	41	ON	branch	non-fruiting	Leaf	1	11.32	11.92	22.02	6.49	87.36
2	41	ON	branch	non-fruiting	Leaf	2	11.58	8.69	29.46	6.41	97.17
2	41	ON	branch	non-fruiting	Leaf	3	8.08	10.68	30.24	6.99	105.92
2	37	ON	branch	non-fruiting	Leaf	1	9.11	17.24	7.68	3.73	80.41
2	37	ON	branch	non-fruiting	Leaf	2	11.51	16.27	9.19	4.34	84.2
2	37	ON	branch	non-fruiting	Leaf	3	8.9	18.49	7.2	2.94	74.99
2	39	ON	branch	non-fruiting	Meristem	1	25.4	6.27	4.38	4.46	47.64
2	39	ON	branch	non-fruiting	Meristem	2	35.5	4.62	4.05	4.16	55.3
2	39	ON	branch	non-fruiting	Meristem	3	26.86	3.14	5.66	4.12	46.71
2	37	ON	branch	non-fruiting	Meristem	1	28.32	8.21	2.92	3.21	43.78
2	37	ON	branch	non-fruiting	Meristem	2	40.08	8.66	2.52	2.97	51.07
2	37	ON	branch	non-fruiting	Meristem	3	41.03	7.19	3.81	3.87	51.95
2	39	ON	branch	non-fruiting	Stem	1	104.23	1.32	5.77	5.05	60.82
2	39	ON	branch	non-fruiting	Stem	2	103.35	1	6.19	5.54	61.27
2	39	ON	branch	non-fruiting	Stem	3	99.12	9.80267	2.26111	2.08485	76.951
2	41	ON	branch	non-fruiting	Stem	1	74.51	3.34	6.78	4.92	80.92
2	41	ON	branch	non-fruiting	Stem	2	86.67	2.09	6.29	5.82	79.49
2	41	ON	branch	non-fruiting	Stem	3	58.3	4.25	6.97	5.1	82.36
2	37	ON	branch	non-fruiting	Stem	1	117.72	6.65	2.67	3.56	63.49
2	37	ON	branch	non-fruiting	Stem	2	108.65	7.29	2.71	3.29	66.6
2	37	ON	branch	non-fruiting	Stem	3	135.39	7.84	2.95	2.91	65.91
2	39	ON	branch	non-fruiting	Wood	1	40.9	1.95	8.38	9.22	70.53
2	39	ON	branch	non-fruiting	Wood	2	33.35	1.99	6.28	6.74	75.28
2	39	ON	branch	non-fruiting	Wood	3	26.41	2.02	7.27	7.9	83.71
2	41	ON	branch	non-fruiting	Wood	1	30.79	1.68	5.68	6.79	61.26
2	41	ON	branch	non-fruiting	Wood	2	27.36	3.08	11.09	10.4	77.43
2	41	ON	branch	non-fruiting	Wood	3	25.84	1.92	7.97	9.51	82.9
2	37	ON	branch	non-fruiting	Wood	1	57	11.52	4.86	6.95	80.65
2	37	ON	branch	non-fruiting	Wood	2	49.04	7.12	8.26	9.08	70.07
2	37	ON	branch	non-fruiting	Wood	3	55.2	3.95	5.45	6.75	66.88
2	39	ON	branch	fruiting	Leaf	1	7.86	8.54	14.34	5.59	81.26
2	39	ON	branch	fruiting	Leaf	2	9.58	8.42	12.11	5.41	84.37
2	39	ON	branch	fruiting	Leaf	3	19.34	6.77	13.87	8.84	84.78
2	41	ON	branch	fruiting	Leaf	1	7.38	9.5	11.75	5.95	85.91
2	41	ON	branch	fruiting	Leaf	2	5.15	8.57	20.32	4.4	75.74
2	41	ON	branch	fruiting	Leaf	3	6.08	11.26	13.65	5.84	75.86
2	37	ON	branch	fruiting	Leaf	1	10.62	12.77	6.15	3.53	69.88
2	37	ON	branch	fruiting	Leaf	2	15.85	15.95	6	3.22	63.69
2	37	ON	branch	fruiting	Leaf	3	10.87	12.99	9.61	5.74	71.22
2	39	ON	branch	fruiting	Meristem	1	37.64	4.41	6	4.49	59.14
2	39	ON	branch	fruiting	Meristem	2	28.96	3.97	5.78	4.23	57.07
2	39	ON	branch	fruiting	Meristem	3	31.54	3.91	6.76	3.99	57.09
2	37	ON	branch	fruiting	Meristem	1	34.88	6.88	2.7	3.85	45.7
2	37	ON	branch	fruiting	Meristem	2	36.15	7.24	3.08	3.19	53.74
2	37	ON	branch	fruiting	Meristem	3	45.36	5.48	3.07	3.78	51.33
2	39	ON	branch	fruiting	Stem	1	92.01	1.83	6.51	5.02	61.28
2	39	ON	branch	fruiting	Stem	2	97.31	1.96	5.8	5.22	60.81
2	39	ON	branch	fruiting	Stem	3	71.51	1.57	7.92	7.05	55.19
2	41	ON	branch	fruiting	Stem	1	55.25	3.89	9.44	6.7	61.68
2	41	ON	branch	fruiting	Stem	2	59.76	1.6	10.65	7.18	63.28
2	41	ON	branch	fruiting	Stem	3	53.23	5.47	8.78	5.9	66.81
2	37	ON	branch	fruiting	Stem	1	100.56	6.42	6.5	4.96	62.96
2	37	ON	branch	fruiting	Stem	2	87.69	6.5	4.44	3.74	52.06
2	37	ON	branch	fruiting	Stem	3	103.59	3.7	5.08	3.29	47.5
2	39	ON	branch	fruiting	Wood	1	58.6984	6.1655	6.65781	9.02526	57.8342
2	39	ON	branch	fruiting	Wood	2	72.4276	11.3234	2.60692	3.60042	78.6718
2	39	ON	branch	fruiting	Wood	3	77.4709	6.68527	4.74905	5.17487	79.5584
2	41	ON	branch	fruiting	Wood	1	52.54	4.22	6.53	6.49	71.64
2	41	ON	branch	fruiting	Wood	2	59.21	10.37	2.11	4.1	74.15
2	41	ON	branch	fruiting	Wood	3	47.38	8.32	6.37	6.07	56.51
2	37	ON	branch	fruiting	Wood	1	86.97	6.29	3.53	4.83	59.18
2	37	ON	branch	fruiting	Wood	2	88.19	6.34894	2.87223	4.02764	47.132
2	37	ON	branch	fruiting	Wood	3	145.2	11.17	3.06	3.53	68.32
3	33	ON	shoot	non-fruiting	Leaf	1	7.67345	14.9327	8.59173	4.74086	76.6035
3	33	ON	shoot	non-fruiting	Leaf	2	7.96477	17.9831	7.63497	4.20955	75.5784
3	33	ON	shoot	non-fruiting	Leaf	3	12.5677	18.8903	13.6813	5.92068	83.5034
3	47	ON	shoot	non-fruiting	Leaf	1	14.9213	18.5077	14.4614	8.32545	81.5893
3	47	ON	shoot	non-fruiting	Leaf	2	20.8839	21.9307	10.145	7.1779	70.5404
3	47	ON	shoot	non-fruiting	Leaf	3	17.5428	19.9029	14.7396	8.26574	79.9763
1	1	ON	shoot	non-fruiting	Leaf	1	11.9	8.63075	13.4985	4.9507	100.485
1	1	ON	shoot	non-fruiting	Leaf	2	13.0003	12.9284	12.0774	6.15236	84.3891
1	1	ON	shoot	non-fruiting	Leaf	3	12.5285	15.3102	13.9126	7.22749	95.8865
3	33	ON	shoot	non-fruiting	Meristem	1	27.97	6.28	3.79	4.28	48.52
3	33	ON	shoot	non-fruiting	Meristem	2	27.77	5.12	4.15	4.73	52.15
3	33	ON	shoot	non-fruiting	Meristem	3	30.59	5.56	4.15	4.43	45.26
3	47	ON	shoot	non-fruiting	Meristem	1	23.9	6.79	4.3	4.47	41.99
3	47	ON	shoot	non-fruiting	Meristem	2	29.4	6.56	4.82	4.73	49.92
3	47	ON	shoot	non-fruiting	Meristem	3	26.8	5.62	5.79	4.93	49.77
1	1	ON	shoot	non-fruiting	Meristem	1	45.39	4.97	5	4.16	61.81
1	1	ON	shoot	non-fruiting	Meristem	2	27.56	6.53	2.72	3.2	46.53
1	1	ON	shoot	non-fruiting	Meristem	3	45.21	6.53	3.13	3.26	56.24
3	33	ON	shoot	non-fruiting	Stem	1	94.2968	5.27886	4.1939	3.18907	52.4863
3	33	ON	shoot	non-fruiting	Stem	2	88.9787	8.29087	2.59955	3.16931	55.322
3	33	ON	shoot	non-fruiting	Stem	3	100.131	5.37308	5.07924	4.77409	46.5513
3	47	ON	shoot	non-fruiting	Stem	1	74.6875	7.378	6.92113	5.36631	64.472
3	47	ON	shoot	non-fruiting	Stem	2	61.1943	6.67397	7.75471	6.28962	77.4873
3	47	ON	shoot	non-fruiting	Stem	3	81.4523	6.02678	5.82323	5.70439	62.2486
1	1	ON	shoot	non-fruiting	Stem	1	88.3798	9.2147	4.78174	3.63489	81.1897
1	1	ON	shoot	non-fruiting	Stem	2	87.0344	4.33251	6.35005	5.36586	64.7212
1	1	ON	shoot	non-fruiting	Stem	3	126.464	10.3332	4.64586	3.87897	83.1454
3	33	ON	shoot	non-fruiting	Wood	1	40.7416	4.55763	3.22215	5.01597	86.111
3	33	ON	shoot	non-fruiting	Wood	2	39.5301	3.19156	5.92647	6.33438	65.2953
3	33	ON	shoot	non-fruiting	Wood	3	70.6722	6.03812	4.14816	6.49834	64.7304
3	47	ON	shoot	non-fruiting	Wood	1	20.359	4.3341	7.32711	8.07266	69.59
3	47	ON	shoot	non-fruiting	Wood	2	24.9842	5.29191	6.76093	10.0395	71.9292
3	47	ON	shoot	non-fruiting	Wood	3	24.9699	4.23234	7.84404	8.73506	73.8822
1	1	ON	shoot	non-fruiting	Wood	1	61.6562	5.89977	3.61006	4.12457	67.8978
1	1	ON	shoot	non-fruiting	Wood	2	36.2877	7.06605	7.46928	7.1736	66.7138
1	1	ON	shoot	non-fruiting	Wood	3	71.8513	7.38516	5.71408	6.17763	95.329
3	33	ON	shoot	fruiting	Leaf	1	4.37881	12.3209	8.53993	6.01095	75.4511
3	33	ON	shoot	fruiting	Leaf	2	9.09587	10.4651	14.7422	7.15461	90.537
3	33	ON	shoot	fruiting	Leaf	3	7.65253	18.4157	8.98842	5.0194	75.9176
3	47	ON	shoot	fruiting	Leaf	1	19.123	20.9558	9.32031	7.78695	73.1337
3	47	ON	shoot	fruiting	Leaf	2	19.4246	20.524	19.1702	9.40511	86.7714
3	47	ON	shoot	fruiting	Leaf	3	21.877	18.7709	11.4104	8.66746	80.9767
1	1	ON	shoot	fruiting	Leaf	1	15.2432	16.399	9.76198	4.93003	82.2305
1	1	ON	shoot	fruiting	Leaf	2	21.6063	14.9021	10.7885	7.13783	85.7496
1	1	ON	shoot	fruiting	Leaf	3	23.311	16.4649	9.37608	6.10696	86.0382
3	33	ON	shoot	fruiting	Meristem	1	30.36	5.7	4.78	4.56	48.97
3	33	ON	shoot	fruiting	Meristem	2	32.4	5.74	4.37	4.24	51.8
3	33	ON	shoot	fruiting	Meristem	3	17	5.16	4.3	4.51	45.9
3	47	ON	shoot	fruiting	Meristem	1	33.7	6.64	5.19	4.58	52.38
3	47	ON	shoot	fruiting	Meristem	2	34.4	5.49	6.81	5.75	54.08
3	47	ON	shoot	fruiting	Meristem	3	32.5	6.13	7.27	5.98	56.58
1	1	ON	shoot	fruiting	Meristem	1	41.3	7.27	2.6	3.18	57.34
1	1	ON	shoot	fruiting	Meristem	2	40.32	6.99	3.14	3.4	52.14
1	1	ON	shoot	fruiting	Meristem	3	33.58	6.6	3.23	3.64	50.42
3	33	ON	shoot	fruiting	Stem	1	61.9998	7.95392	5.26074	4.27221	70.2806
3	33	ON	shoot	fruiting	Stem	2	91.8344	5.78606	5.55638	4.18346	53.3393
3	33	ON	shoot	fruiting	Stem	3	90.3589	5.94462	5.795	3.50543	53.8615
3	47	ON	shoot	fruiting	Stem	1	58.3127	5.66562	9.67942	6.56073	48.6579
3	47	ON	shoot	fruiting	Stem	2	55.6087	5.18212	7.55163	5.52803	54.7166
3	47	ON	shoot	fruiting	Stem	3	50.1191	4.69813	10.3988	6.28778	52.2109
1	1	ON	shoot	fruiting	Stem	1	81.1949	6.80599	5.6383	5.15503	67.1468
1	1	ON	shoot	fruiting	Stem	2	72.3285	5.21486	7.91017	7.18166	51.6183
1	1	ON	shoot	fruiting	Stem	3	90.117	7.02779	5.74404	4.3926	55.6125
1	68	ON	half-tree	non-fruiting	Leaf	1	8.20631	8.86536	9.71265	7.30155	91.018
1	68	ON	half-tree	non-fruiting	Leaf	3	9.96647	16.3989	6.8246	7.26981	92.6463
4	62	ON	half-tree	non-fruiting	Leaf	1	14.4485	11.9572	6.565	4.9089	76.0637
4	62	ON	half-tree	non-fruiting	Leaf	2	16.3344	10.8741	9.83004	6.37852	87.3057
4	62	ON	half-tree	non-fruiting	Leaf	3	24.8628	18.1746	7.97154	7.31412	94.1616
1	66	ON	half-tree	non-fruiting	Leaf	3	16.751	23.3196	6.74747	5.58992	102.456
1	68	ON	half-tree	non-fruiting	Meristem	3	30.36	3.25	4.57	3.65	47.28
4	62	ON	half-tree	non-fruiting	Meristem	1	29.53	2.7	4.03	4.56	47.53
4	62	ON	half-tree	non-fruiting	Meristem	2	38.46	2.67	4.35	4.24	53.49
4	62	ON	half-tree	non-fruiting	Meristem	3	36.72	2.78	4.49	4.27	54.09
1	66	ON	half-tree	non-fruiting	Meristem	1	36.45	7.99	2.48	2.96	44.04
1	66	ON	half-tree	non-fruiting	Meristem	2	27.75	5.75	3.19	3.28	40.84
1	66	ON	half-tree	non-fruiting	Meristem	3	35.1	6.91	2.71	3.68	45.33
1	68	ON	half-tree	non-fruiting	Stem	1	112.192	6.95926	3.97428	4.06606	82.939
1	68	ON	half-tree	non-fruiting	Stem	2	94.9835	3.16671	4.39821	4.89323	57.959
1	68	ON	half-tree	non-fruiting	Stem	3	100.387	5.25975	3.71487	3.73904	66.632
4	62	ON	half-tree	non-fruiting	Stem	1	89.8543	7.45551	4.10768	4.2424	70.0435
4	62	ON	half-tree	non-fruiting	Stem	3	95.4614	6.45349	4.27998	3.82084	63.2608
1	66	ON	half-tree	non-fruiting	Stem	1	113.708	6.76917	2.58129	2.4187	55.6408
1	66	ON	half-tree	non-fruiting	Stem	2	104.888	8.37251	2.9721	3.56031	57.7856
1	68	ON	half-tree	non-fruiting	Wood	1	66.223	6.22957	2.81853	5.28954	63.0947
1	68	ON	half-tree	non-fruiting	Wood	2	68.0507	4.86177	5.03376	4.48951	62.1655
1	68	ON	half-tree	non-fruiting	Wood	3	37.8985	2.8211	4.99674	7.79803	63.9648
4	62	ON	half-tree	non-fruiting	Wood	1	68.3566	4.65565	5.69097	7.05705	60.3302
4	62	ON	half-tree	non-fruiting	Wood	3	86.0669	6.21108	3.97652	5.44016	60.5381
1	66	ON	half-tree	non-fruiting	Wood	1	47.7439	3.92895	6.13209	7.59679	65.122
1	68	ON	half-tree	fruiting	Leaf	1	12.3757	17.3939	9.15576	5.37568	80.0565
1	68	ON	half-tree	fruiting	Leaf	2	13.851	19.4339	5.35167	4.45313	74.1371
1	68	ON	half-tree	fruiting	Leaf	3	11.3404	13.0673	7.82405	6.03577	74.6639
4	62	ON	half-tree	fruiting	Leaf	1	28.5725	18.1614	6.61317	5.23468	70.4277
4	62	ON	half-tree	fruiting	Leaf	2	19.4577	22.7332	11.897	7.52227	77.617
1	66	ON	half-tree	fruiting	Leaf	2	16.6598	22.5537	10.5433	6.38483	90.8309
1	66	ON	half-tree	fruiting	Leaf	3	14.7666	22.5447	8.05833	5.27966	84.6798
1	68	ON	half-tree	fruiting	Meristem	1	33.67	3.19	4.5	3.89	48.78
1	68	ON	half-tree	fruiting	Meristem	2	24.01	4.98	3.01	2.69	40.29
1	68	ON	half-tree	fruiting	Meristem	3	42.64	3.62	3.87	4.63	50.73
4	62	ON	half-tree	fruiting	Meristem	1	40.19	3.31	3.92	4.82	51.14
4	62	ON	half-tree	fruiting	Meristem	2	41.67	4.1	4.78	4.3	58.15
4	62	ON	half-tree	fruiting	Meristem	3	38.54	4.17	4.36	4.25	53.72
1	66	ON	half-tree	fruiting	Meristem	1	44.62	5.89	3.17	4	50.65
1	66	ON	half-tree	fruiting	Meristem	2	40.52	5.92	3.04	2.78	45.31
1	66	ON	half-tree	fruiting	Meristem	3	42.06	4.87	2.78	3.56	48.63
1	68	ON	half-tree	fruiting	Stem	1	109.238	4.80443	6.41364	5.12841	65.423
4	62	ON	half-tree	fruiting	Stem	1	100.104	6.56155	7.5089	5.26684	63.2282
4	62	ON	half-tree	fruiting	Stem	2	98.4626	7.30353	9.26501	5.41055	58.4052
1	68	ON	half-tree	fruiting	Wood	1	132.905	3.87229	4.25273	4.44418	68.1054
1	68	ON	half-tree	fruiting	Wood	2	90.4184	6.26402	1.68578	2.95432	47.2575
1	68	ON	half-tree	fruiting	Wood	3	87.5137	4.13714	3.96965	4.47197	57.8755
4	62	ON	half-tree	fruiting	Wood	1	98.6411	7.49151	5.37817	5.95573	62.0305
4	62	ON	half-tree	fruiting	Wood	2	84.4378	4.07847	4.10122	5.94969	47.9481
4	62	ON	half-tree	fruiting	Wood	3	95.9067	5.65665	4.56751	4.95361	44.4663
1	66	ON	half-tree	fruiting	Wood	1	79.1499	4.63331	2.36607	3.46023	41.9665
1	66	ON	half-tree	fruiting	Wood	2	99.511	5.28208	3.44957	5.07784	50.8373
1	66	ON	half-tree	fruiting	Wood	3	95.6587	5.44772	1.83827	2.18217	42.376
4	20	OFF	branch	defoliated	Meristem	1	22.61	5.02	3.47	3.09	30.94
4	20	OFF	branch	defoliated	Meristem	2	20.55	5.76	3.13	3.33	30.57
4	20	OFF	branch	defoliated	Meristem	3	20.02	4.04	3.58	3.63	32.43
4	22	OFF	branch	defoliated	Meristem	1	13.14	9.43	2.28	2.22	27.32
4	22	OFF	branch	defoliated	Meristem	2	19.52	6.58	2.6	2.76	32.5
4	22	OFF	branch	defoliated	Meristem	3	19.66	6.64	2.31	2.46	31.4
1	18	OFF	branch	defoliated	Meristem	1	31.32	3.79	2.37	2.68	38.02
1	18	OFF	branch	defoliated	Meristem	2	26.77	3.97	2.16	3.14	40.72
1	18	OFF	branch	defoliated	Meristem	3	30.63	4.26	3.33	2.58	43.76
4	20	OFF	branch	defoliated	Stem	1	108.38	0.0615153	5.75793	4.32314	48.6296
4	20	OFF	branch	defoliated	Stem	2	148.485	7.19809	2.87913	3.0317	58.3198
4	20	OFF	branch	defoliated	Stem	3	94.2129	1.51453	3.70083	3.78709	56.7641
4	22	OFF	branch	defoliated	Stem	1	97.3444	2.33015	4.71137	4.28107	53.1353
4	22	OFF	branch	defoliated	Stem	2	109.098	5.48013	3.07089	3.41836	46.1265
4	22	OFF	branch	defoliated	Stem	3	99.5469	2.65465	3.59898	4.04315	47.3852
1	18	OFF	branch	defoliated	Stem	1	123.62	4.62514	1.56236	2.37098	32.8654
1	18	OFF	branch	defoliated	Stem	2	119.782	7.18073	1.69893	1.78834	53.5277
1	18	OFF	branch	defoliated	Stem	3	152.974	7.44407	3.74826	3.14804	56.3395
4	20	OFF	branch	defoliated	Wood	1	128.895	9.23882	1.6074	1.93322	56.3736
4	20	OFF	branch	defoliated	Wood	2	138.407	5.95925	3.21925	3.52811	61.8372
4	20	OFF	branch	defoliated	Wood	3	124.937	5.11921	4.18616	4.40494	57.8007
4	22	OFF	branch	defoliated	Wood	1	115.92	5.59926	2.98245	2.87163	48.8209
4	22	OFF	branch	defoliated	Wood	2	138.592	9.07148	4.0811	4.35019	64.3979
4	22	OFF	branch	defoliated	Wood	3	102.006	3.15655	3.78262	3.79224	43.8466
1	18	OFF	branch	defoliated	Wood	1	120.026	7.11355	3.96356	3.7549	61.5093
1	18	OFF	branch	defoliated	Wood	2	115.951	6.79835	2.26118	2.36422	53.878
1	18	OFF	branch	defoliated	Wood	3	122.719	6.61671	2.63959	3.09403	55.5846
2	45	ON	branch	defoliated	Meristem	1	11.8	5.14	5.37	4.42	27.71
2	45	ON	branch	defoliated	Meristem	2	12.1	4.72	5.62	4.62	29.75
2	45	ON	branch	defoliated	Meristem	3	13.5	3.58	6.61	5.02	31.33
2	46	ON	branch	defoliated	Meristem	1	8.2	5.75	5.19	4.22	24.47
1	13	ON	branch	defoliated	Meristem	1	17.05	4.32	3.92	4.32	29.14
1	13	ON	branch	defoliated	Meristem	2	9.51	4.49	4.83	3.68	24.27
1	13	ON	branch	defoliated	Meristem	3	13.96	4.29	6.53	4.53	28.62
2	45	ON	branch	defoliated	Stem	1	15.85	1.86223	6.73995	4.96762	31.6981
2	45	ON	branch	defoliated	Stem	2	25.47	2.28507	14.0777	7.37439	42.1564
2	45	ON	branch	defoliated	Stem	3	12.84	1.34838	11.1813	7.15415	30.5067
2	46	ON	branch	defoliated	Stem	2	16.75	3.72544	10.3601	6.438	41.3693
2	46	ON	branch	defoliated	Stem	3	12.36	4.67094	6.95046	4.47297	34.2604
1	13	ON	branch	defoliated	Stem	1	13.01	4.80858	9.33802	6.23077	33.7946
1	13	ON	branch	defoliated	Stem	2	26.4	5.06009	8.41962	5.2033	37.1243
1	13	ON	branch	defoliated	Stem	3	18.91	2.45526	4.43953	3.99034	26.3451
2	45	ON	branch	defoliated	Wood	1	40.9	3.24083	4.66569	5.55592	56.4896
2	45	ON	branch	defoliated	Wood	2	60.06	4.08493	4.6637	5.69526	43.5786
2	45	ON	branch	defoliated	Wood	3	52.17	4.13712	5.24905	6.30036	63.102
2	46	ON	branch	defoliated	Wood	1	46.87	8.90704	5.77228	6.5567	53.8438
2	46	ON	branch	defoliated	Wood	3	54.47	7.6298	6.32555	5.29358	53.2986
1	13	ON	branch	defoliated	Wood	1	38.59	7.59225	5.76148	7.9695	60.3994
1	13	ON	branch	defoliated	Wood	2	29.056/32.21	11.596	5.97741	7.36108	56.1017
1	13	ON	branch	defoliated	Wood	3	61.56	5.79427	2.87983	4.14904	41.9216
4	20	OFF	branch	foliated	Leaf	1	42.5715	16.4772	8.19146	6.76154	116.657
4	20	OFF	branch	foliated	Leaf	2	43.8387	13.959	7.95689	6.69525	111.659
4	20	OFF	branch	foliated	Leaf	3	30.9722	13.8136	7.56122	6.13641	99.1787
4	22	OFF	branch	foliated	Leaf	1	32.8814	18.542	6.44344	5.77949	90.9029
4	22	OFF	branch	foliated	Leaf	2	33.5833	19.3276	6.1011	5.7519	95.6635
4	22	OFF	branch	foliated	Leaf	3	28.0372	19.1496	8.19492	7.0798	97.2696
1	18	OFF	branch	foliated	Leaf	1	24.1844	15.5195	8.37594	5.25726	97.418
1	18	OFF	branch	foliated	Leaf	2	21.2845	12.7629	6.79883	4.6446	93.1952
1	18	OFF	branch	foliated	Leaf	3	22.3267	18.8968	7.17405	4.54997	114.263
4	20	OFF	branch	foliated	Meristem	1	25.85	6.27	2.97	3.38	38.25
4	20	OFF	branch	foliated	Meristem	2	27.4	6.49	3.79	3.97	42.74
4	20	OFF	branch	foliated	Meristem	3	46.18	6.75	3.77	4.48	56.03
4	22	OFF	branch	foliated	Meristem	1	30.99	7.27	3.54	3.45	45.15
4	22	OFF	branch	foliated	Meristem	2	24.07	7.63	2.74	3.08	41.1
4	22	OFF	branch	foliated	Meristem	3	35.67	7	3.68	3.74	46.89
1	18	OFF	branch	foliated	Meristem	1	27.32	5.28	2.76	2.57	46.12
1	18	OFF	branch	foliated	Meristem	2	44.25	6.81	3.46	2.75	56.57
1	18	OFF	branch	foliated	Meristem	3	27.89	6.13	2.95	3.45	47.7
4	20	OFF	branch	foliated	Stem	1	115.873	3.32598	6.43043	6.21846	59.5325
4	20	OFF	branch	foliated	Stem	2	145.524	6.46789	4.46367	4.00232	79.7227
4	20	OFF	branch	foliated	Stem	3	130.115	7.16374	4.03689	3.71124	70.995
4	22	OFF	branch	foliated	Stem	1	85.0144	5.60493	4.68184	4.19982	51.8706
4	22	OFF	branch	foliated	Stem	2	140.396	8.71651	5.3956	4.81086	81.7616
4	22	OFF	branch	foliated	Stem	3	116.634	5.06185	4.98453	4.99991	48.1789
1	18	OFF	branch	foliated	Stem	1	110.13	11.3143	4.17615	3.08369	81.6648
1	18	OFF	branch	foliated	Stem	2	129.422	7.22473	3.99711	4.26367	70.9278
1	18	OFF	branch	foliated	Stem	3	148.113	9.98886	4.83498	4.41705	79.1008
4	20	OFF	branch	foliated	Wood	1	91.9853	4.44163	4.4991	4.30708	57.505
4	20	OFF	branch	foliated	Wood	3	88.767	4.95551	4.05833	3.77095	58.0869
1	18	OFF	branch	foliated	Wood	1	64.0373	7.12757	5.11834	5.28447	81.1316
1	18	OFF	branch	foliated	Wood	2	75.75	3.21	6.67	10.19	70.12
1	18	OFF	branch	foliated	Wood	3	45.97	4.24	6.15	9.27	74.43
2	45	ON	branch	foliated	Leaf	1	16.14	21.1499	14.1301	5.96665	99.077
2	45	ON	branch	foliated	Leaf	2	16.93	26.9095	7.65826	6.03048	81.8464
2	45	ON	branch	foliated	Leaf	3	18.98	27.3765	9.69729	5.48454	93.0499
2	46	ON	branch	foliated	Leaf	1	15.85	23.9446	12.1791	6.22387	77.2756
2	46	ON	branch	foliated	Leaf	2	18.37	24.5859	5.11712	5.42618	65.4575
2	46	ON	branch	foliated	Leaf	3	16.95	21.4321	6.3337	5.39842	76.1363
1	13	ON	branch	foliated	Leaf	1	17.43	22.2678	8.91278	8.26529	63.7237
1	13	ON	branch	foliated	Leaf	2	25.81	36.985	9.24365	6.37235	69.0866
1	13	ON	branch	foliated	Leaf	3	17.83	19.6539	14.1559	10.5738	65.7154
2	45	ON	branch	foliated	Meristem	1	35.1	6.73	3.65	3.57	46.98
2	45	ON	branch	foliated	Meristem	2	47.7	6.85	4.76	4.71	54.67
2	45	ON	branch	foliated	Meristem	3	32.6	5.43	4.62	4.18	43.21
1	13	ON	branch	foliated	Meristem	1	25.97	6.36	3.45	3.03	40.2
1	13	ON	branch	foliated	Meristem	2	35.58	7.3	3.8	3.78	46.67
1	13	ON	branch	foliated	Meristem	3	45.06	6.14	5.47	5.3	53.45
2	45	ON	branch	foliated	Stem	1	76.68	4.37073	6.70088	4.44202	49.2932
2	45	ON	branch	foliated	Stem	2	84.61	8.07178	3.74239	4.21056	59.0242
2	45	ON	branch	foliated	Stem	3	77.67	6.02587	8.11706	7.37775	66.8038
2	46	ON	branch	foliated	Stem	1	77.02	6.88664	6.03975	3.31079	45.4202
2	46	ON	branch	foliated	Stem	2	65.35	8.61932	6.50078	3.49446	47.3875
2	46	ON	branch	foliated	Stem	3	71.24	7.85383	2.93642	2.84764	55.2754
1	13	ON	branch	foliated	Stem	1	71.08	7.40462	5.38109	4.58506	55.0108
1	13	ON	branch	foliated	Stem	2	77.11	7.19285	10.75	8.35399	59.4145
1	13	ON	branch	foliated	Stem	3	86.33	10.5084	5.60883	3.96024	62.8965
2	45	ON	branch	foliated	Wood	1	3.81	4.35325	13.8603	15.4391	57.5207
2	45	ON	branch	foliated	Wood	2	42.66	9.28749	7.49076	6.57935	59.4725
2	45	ON	branch	foliated	Wood	3	6.7	5.34421	10.6547	10.3194	56.743
1	13	ON	branch	foliated	Wood	1	104.973	7.12882	3.57022	3.87785	59.6773
1	13	ON	branch	foliated	Wood	2	165.418	7.25168	3.66909	3.59157	53.9537
1	13	ON	branch	foliated	Wood	3	136.876	3.46722	4.31002	4.43781	53.6342
3	30	OFF	shoot	defoliated	Meristem	1	18.03	7.33	2.74	3.31	30.45
3	30	OFF	shoot	defoliated	Meristem	2	16.84	7.59	2.58	2.83	29.6
3	30	OFF	shoot	defoliated	Meristem	3	16.82	9.57	2.85	2.66	29.62
4	72	OFF	shoot	defoliated	Meristem	1	15.97	6.06	2.31	2.69	30.65
4	72	OFF	shoot	defoliated	Meristem	2	12.69	5.75	2.18	2.51	29.76
4	72	OFF	shoot	defoliated	Meristem	3	24.05	8.24	2.22	2.56	34.6
1	17	OFF	shoot	defoliated	Meristem	1	18.18	3.23	2.51	2.56	32.88
1	17	OFF	shoot	defoliated	Meristem	2	19.56	3.29	2.97	2.52	30.42
1	17	OFF	shoot	defoliated	Meristem	3	23.15	3.26	2.93	2.23	32.26
3	30	OFF	shoot	defoliated	Stem	1	101.8	7.19	3.41	2.98	52.18
3	30	OFF	shoot	defoliated	Stem	2	121.9	3.73	6.22	6.4	50.46
3	30	OFF	shoot	defoliated	Stem	3	104.6	6.97	2.9	3.05	50.95
4	72	OFF	shoot	defoliated	Stem	1	94.42	7.34	4.26	5.66	44.13
4	72	OFF	shoot	defoliated	Stem	2	64.97	4.95	4.27	4.6	43.03
4	72	OFF	shoot	defoliated	Stem	3	137.75	1.04	3.9	3.98	75.26
1	17	OFF	shoot	defoliated	Stem	1	117.23	5.55351	4.06231	3.93734	50.8999
1	17	OFF	shoot	defoliated	Stem	2	103.68	0.77	5.61	5.71	49.08
1	17	OFF	shoot	defoliated	Stem	3	105.54	1.48	5.03	4.26	57.73
3	30	OFF	shoot	defoliated	Wood	1	118.69	2.59	5.23	5.52	61.16
3	30	OFF	shoot	defoliated	Wood	2	119.45	3.5	8.14	6.17	53.13
3	30	OFF	shoot	defoliated	Wood	3	92.98	5	2.37	2.72	48.96
4	72	OFF	shoot	defoliated	Wood	1	86.59	4.66	4.07	4.6	56.08
4	72	OFF	shoot	defoliated	Wood	2	98.81	6.61	4.56	4.69	58.52
4	72	OFF	shoot	defoliated	Wood	3	121.11	7.79	4.61	4.7	72.98
1	17	OFF	shoot	defoliated	Wood	1	83.53	9.47	1.9	3.26	60.57
1	17	OFF	shoot	defoliated	Wood	2	83.74	9.44	1.85	2.36	69.71
1	17	OFF	shoot	defoliated	Wood	3	109.05	3.95	2.6	2.66	53.5
2	57	ON	shoot	defoliated	Meristem	1	9.4	4.96	5.5	5.5	38.01
2	57	ON	shoot	defoliated	Meristem	2	13.5	5.38	6.37	5.87	33.83
2	57	ON	shoot	defoliated	Meristem	3	9.2	4.23	8.81	7.2	36.43
2	57	ON	shoot	defoliated	Meristem	1	17.39	4.84	5.39	5.7	33.19
2	57	ON	shoot	defoliated	Meristem	2	12.96	5.59	3.41	3.27	27.76
2	57	ON	shoot	defoliated	Meristem	3	14.64	5.16	4.28	4.17	28.98
1	11	ON	shoot	defoliated	Meristem	1	19.4	5.65	6.66	6.33	38.73
1	11	ON	shoot	defoliated	Meristem	2	26.9	5.12	8.88	9.23	47.81
1	11	ON	shoot	defoliated	Meristem	3	22.5	4.25	5.62	5.48	32.94
2	57	ON	shoot	defoliated	Stem	1	21.69	3.04	11.26	7.66	38.59
2	57	ON	shoot	defoliated	Stem	2	24.75	3.99	13.58	9.22	44.27
2	57	ON	shoot	defoliated	Stem	3	15.14	4.53	12.91	9.86	37.83
2	57	ON	shoot	defoliated	Stem	1	17.05	3.28	7.83	5.16	33.21
2	57	ON	shoot	defoliated	Stem	2	23.26	4.05	8.32	6.21	34.61
2	57	ON	shoot	defoliated	Stem	3	26.59	5.67	14.21	9.07	44.35
1	11	ON	shoot	defoliated	Stem	1	74.87	5.07	14.31	14.47	50.86
1	11	ON	shoot	defoliated	Stem	2	83.0116	7.34433	13.5906	14.4199	75.4608
1	11	ON	shoot	defoliated	Stem	3	41.17	3.46	12.54	12.23	45.27
2	57	ON	shoot	defoliated	Wood	1	22.33	26.9153	11.4705	7.47676	63.7726
2	57	ON	shoot	defoliated	Wood	2	16.0454	5.51	7.64	8.18	62.66
2	57	ON	shoot	defoliated	Wood	3	8.60888	4.83	9.07	9.21	54.26
2	57	ON	shoot	defoliated	Wood	1	52.62	10.77	5.94	7.26	70.43
2	57	ON	shoot	defoliated	Wood	2	44.63	7.28	2.41	3.23	52.49
2	57	ON	shoot	defoliated	Wood	3	24.88	3.32	7.49	9.95	57.27
1	11	ON	shoot	defoliated	Wood	1	72.49	7.3	8.48	9.8	71.74
1	11	ON	shoot	defoliated	Wood	2	100.37	5.27	6.52	7.18	60.83
1	11	ON	shoot	defoliated	Wood	3	61.44	3.88	8.76	8.4	53.56
3	30	OFF	shoot	foliated	Leaf	1	38.13	20.46	7.67	5.67	99.92
3	30	OFF	shoot	foliated	Leaf	2	39.75	17.84	8.92	5.16	93.84
3	30	OFF	shoot	foliated	Leaf	3	41.42	14.46	17.85	11.67	90.82
4	72	OFF	shoot	foliated	Leaf	1	33.5	17.97	7.11	6.53	98.17
4	72	OFF	shoot	foliated	Leaf	2	24.63	16.96	7.28	3.75	92.02
4	72	OFF	shoot	foliated	Leaf	3	57.97	8.88	11.19	10.31	88.09
1	17	OFF	shoot	foliated	Leaf	1	40.82	8.65	17.53	8.96	116.75
1	17	OFF	shoot	foliated	Leaf	2	35.26	9.93	15.93	7.53	84.16
1	17	OFF	shoot	foliated	Leaf	3	20.4	15.12	16.1	8.32	103.8
3	30	OFF	shoot	foliated	Meristem	1	39.87	5.1	5.36	5.2	52.26
3	30	OFF	shoot	foliated	Meristem	2	31.92	7.78	3.2	3.23	43.52
3	30	OFF	shoot	foliated	Meristem	3	24.25	6.63	3.54	3.71	38.38
4	72	OFF	shoot	foliated	Meristem	1	17.51	6.62	2.49	2.7	31.64
4	72	OFF	shoot	foliated	Meristem	2	31.86	5.58	3.35	3.49	42.39
4	72	OFF	shoot	foliated	Meristem	3	17.6	7.55	2.45	2.56	29.75
1	17	OFF	shoot	foliated	Meristem	1	47.83	6.51	3.18	1.86	57.15
1	17	OFF	shoot	foliated	Meristem	2	36.04	5.24	3.06	2.38	50.32
1	17	OFF	shoot	foliated	Meristem	3	18.16	3.54	4.83	3.04	38.85
3	30	OFF	shoot	foliated	Stem	1	146.91	7.89	5.23	5.58	73.06
3	30	OFF	shoot	foliated	Stem	2	105.56	7.53	5.07	4.65	72.39
3	30	OFF	shoot	foliated	Stem	3	97.93	0.77	5.41	5.52	47.55
4	72	OFF	shoot	foliated	Stem	1	96.52	8.18	5.6	5.88	61.7
4	72	OFF	shoot	foliated	Stem	2	113.65	4.22	8.26	6.29	71.19
4	72	OFF	shoot	foliated	Stem	3	114.08	2.37	7.18	6.65	58.88
1	17	OFF	shoot	foliated	Stem	1	121.68	8.41	4.8	3.47	68.39
1	17	OFF	shoot	foliated	Stem	2	125	5.33	4.97	5.02	72.63
1	17	OFF	shoot	foliated	Stem	3	127.33	7.28	4.09	3.65	74.66
3	30	OFF	shoot	foliated	Wood	1	93.94	4.9	3.3	4.24	55.28
3	30	OFF	shoot	foliated	Wood	2	83.6	3.63	6.72	10.79	64.5
3	30	OFF	shoot	foliated	Wood	3	149.36	6.42	3.18	3.07	74.31
1	17	OFF	shoot	foliated	Wood	1	140.117	8.20048	3.55078	3.08191	45.6535
1	17	OFF	shoot	foliated	Wood	2	112.272	9.16827	2.96622	2.13362	66.9422
1	17	OFF	shoot	foliated	Wood	3	118.316	3.87819	3.19235	3.67909	52.8014
2	57	ON	shoot	foliated	Leaf	1	16.17	16.7019	40.2231	7.28813	79.0177
2	57	ON	shoot	foliated	Leaf	2	19.64	25.908	15.6837	10.5004	48.4249
2	57	ON	shoot	foliated	Leaf	3	13.5	18.7728	18.6917	10.485	89.9591
2	57	ON	shoot	foliated	Leaf	1	11.11	15.1072	14.7128	4.95527	59.8281
2	57	ON	shoot	foliated	Leaf	2	16.8	23.4337	16.4241	5.39743	69.0439
2	57	ON	shoot	foliated	Leaf	3	14.87	23.6454	13.1713	8.06458	51.7434
1	11	ON	shoot	foliated	Leaf	1	37.33	17.0447	19.3353	9.44987	91.3828
1	11	ON	shoot	foliated	Leaf	2	15.96	16.4699	16.3416	11.2546	58.3124
1	11	ON	shoot	foliated	Leaf	3	16.5	15.0944	14.8623	9.15889	63.5825
2	57	ON	shoot	foliated	Meristem	1	38	7.13	6.07	5.91	52.04
2	57	ON	shoot	foliated	Meristem	2	35.3	6.25	6.97	5.71	46.12
2	57	ON	shoot	foliated	Meristem	3	27.7	6.64	7.27	5.93	51.16
2	57	ON	shoot	foliated	Meristem	1	32.12	6.62	3.77	4.19	46.33
2	57	ON	shoot	foliated	Meristem	2	38.41	6.53	4.34	4.68	51.47
2	57	ON	shoot	foliated	Meristem	3	35.57	9.21	3.98	4.21	49.26
1	11	ON	shoot	foliated	Meristem	1	35.8	4.66	5.97	5.7	44.53
1	11	ON	shoot	foliated	Meristem	2	28.3	4.61	4.95	4.76	40.7
1	11	ON	shoot	foliated	Meristem	3	41.2	3.89	5.49	4.6	45.33
2	57	ON	shoot	foliated	Stem	1	62.41	7.38	12.41	8.32	59.34
2	57	ON	shoot	foliated	Stem	2	55.14	8.1	10.71	7.37	50.33
2	57	ON	shoot	foliated	Stem	3	41.13	5.39	11.91	8.69	62.78
2	57	ON	shoot	foliated	Stem	1	100.88	10.49	8.18	6.28	61.96
2	57	ON	shoot	foliated	Stem	2	71.3315	13.66	7.84	6.98	66.88
2	57	ON	shoot	foliated	Stem	3	71.93	8.73	11.28	8.38	63.27
1	11	ON	shoot	foliated	Stem	1	134.7	8.29	8.41	7.66	81.62
1	11	ON	shoot	foliated	Stem	2	98.78	8.25	6.67	6.54	68.01
1	11	ON	shoot	foliated	Stem	3	95.43	9.34	5.3	5.12	51.38
2	57	ON	shoot	foliated	Wood	1	6.67	8.07487	10.9008	12.5608	39.3893
2	57	ON	shoot	foliated	Wood	2	12.1	7.16129	11.0451	12.6095	53.7042
2	57	ON	shoot	foliated	Wood	3	4.27	4.12789	11.3462	13.2702	41.9163
1	11	ON	shoot	foliated	Wood	1	15.9103	4.8298	9.14798	11.566	52.004
1	11	ON	shoot	foliated	Wood	2	15.8287	2.1352	12.0636	10.8955	44.445
1	11	ON	shoot	foliated	Wood	3	7.98893	5.45928	11.5829	11.4213	44.2019
3	58	OFF	half-tree	defoliated	Meristem	1	21.75	4.88	2.87	3.34	30.58
3	58	OFF	half-tree	defoliated	Meristem	2	20.81	7	3.28	3.23	31.5
3	58	OFF	half-tree	defoliated	Meristem	3	22.76	5.74	2.8	2.96	31.49
3	59	OFF	half-tree	defoliated	Meristem	1	35.27	5.06	4.39	3.84	48
3	59	OFF	half-tree	defoliated	Meristem	2	44.72	7.38	4.66	3.99	50.26
3	59	OFF	half-tree	defoliated	Meristem	3	43.28	8.35	4.53	4.1	51.84
1	60	OFF	half-tree	defoliated	Meristem	1	47.52	5.47	3	3.52	46.9
1	60	OFF	half-tree	defoliated	Meristem	2	36.32	5.25	4.93	3.91	52.32
1	60	OFF	half-tree	defoliated	Meristem	3	36.81	5.82	4.18	3.09	44.3
3	58	OFF	half-tree	defoliated	Stem	1	66.7257	3.28029	3.23683	3.24383	36.8086
3	58	OFF	half-tree	defoliated	Stem	2	105.68	0.669699	4.45113	4.22126	46.2925
3	58	OFF	half-tree	defoliated	Stem	3	111.34	1.15076	3.17494	3.76287	42.6343
3	59	OFF	half-tree	defoliated	Stem	1	88.5265	3.36377	7.35823	4.1655	41.4231
3	59	OFF	half-tree	defoliated	Stem	2	112.352	3.72925	5.00524	3.74041	44.971
3	59	OFF	half-tree	defoliated	Stem	3	88.0734	3.55752	6.5104	4.57721	52.7094
1	60	OFF	half-tree	defoliated	Stem	1	134.46	5.15147	4.63675	4.3991	52.8897
1	60	OFF	half-tree	defoliated	Stem	2	184.517	7.78238	3.47615	3.66118	57.8861
1	60	OFF	half-tree	defoliated	Stem	3	117.647	7.31355	2.85697	3.44787	56.5631
3	58	OFF	half-tree	defoliated	Wood	1	132.243	8.64729	3.94724	4.48257	68.1149
3	58	OFF	half-tree	defoliated	Wood	2	104.514	8.47991	4.3791	4.52345	67.3806
3	58	OFF	half-tree	defoliated	Wood	3	121.364	4.46461	5.21432	5.19126	62.3183
3	59	OFF	half-tree	defoliated	Wood	1	109.573	2.54045	4.04344	4.58373	45.2548
3	59	OFF	half-tree	defoliated	Wood	2	93.7872	2.42503	5.03659	5.30504	54.5716
3	59	OFF	half-tree	defoliated	Wood	3	90.2258	5.83077	5.84649	6.15339	58.3524
1	60	OFF	half-tree	defoliated	Wood	1	132.574	4.94025	4.79604	5.03657	60.8335
1	60	OFF	half-tree	defoliated	Wood	2	115.798	4.57561	4.42078	4.53455	63.0824
1	60	OFF	half-tree	defoliated	Wood	3	158.579	5.57124	2.4876	3.61581	55.5313
1	62	ON	half-tree	defoliated	Meristem	1	20.065	4.66	8.05	5.945	43.79
1	62	ON	half-tree	defoliated	Meristem	3	19.345	4.865	6.25	5.225	36.755
1	62	ON	half-tree	defoliated	Meristem	2	16.645	4.465	6.105	4.9	34.61
1	72	ON	half-tree	defoliated	Meristem	1	9.8	6	4.42	3.98	21.88
1	72	ON	half-tree	defoliated	Meristem	2	13.2	3.93	7.03	6.2	30.71
1	72	ON	half-tree	defoliated	Meristem	3	9	3.66	4.69	4.76	23.77
1	62	ON	half-tree	defoliated	Stem	3	61.4174	5.54638	10.4733	9.66345	54.7561
1	62	ON	half-tree	defoliated	Stem	2	48.8316	5.25435	10.2562	8.00136	45.4141
1	62	ON	half-tree	defoliated	Stem	1	65.1366	3.95568	6.43528	5.48987	41.3891
1	72	ON	half-tree	defoliated	Stem	1	25.9533	4.29221	4.73651	4.74465	27.5987
1	72	ON	half-tree	defoliated	Stem	2	34.9708	2.56426	4.96315	4.50269	29.0961
1	72	ON	half-tree	defoliated	Stem	3	25.7149	4.47402	6.57381	6.24122	29.8144
1	62	ON	half-tree	defoliated	Wood	1	25.57	5.14	15.19	14.84	43.74
1	62	ON	half-tree	defoliated	Wood	2	24.79	3.45	10.66	10.53	38.87
1	62	ON	half-tree	defoliated	Wood	3	17.15	3.46	12.91	15.75	46.71
1	72	ON	half-tree	defoliated	Wood	1	46.4328	5.49659	8.2081	11.0441	56.7812
1	72	ON	half-tree	defoliated	Wood	2	52.8745	2.73015	4.66979	6.40066	56.1307
1	72	ON	half-tree	defoliated	Wood	3	83.1894	4.11053	5.16904	6.32566	54.2657
3	58	OFF	half-tree	foliated	Leaf	1	29.4639	9.9998	8.34976	6.40252	109.869
3	58	OFF	half-tree	foliated	Leaf	2	29.5586	10.7227	11.8894	6.17561	123.204
3	58	OFF	half-tree	foliated	Leaf	3	42.4499	15.1338	9.67917	7.10509	111.654
3	59	OFF	half-tree	foliated	Leaf	1	27.5521	17.5074	7.3233	6.85856	94.7486
3	59	OFF	half-tree	foliated	Leaf	2	32.4216	13.5631	8.56662	7.36658	85.7939
3	59	OFF	half-tree	foliated	Leaf	3	27.1787	16.872	8.68034	6.77648	88.8792
1	60	OFF	half-tree	foliated	Leaf	1	45.3507	23.5611	7.2893	3.84357	97.8606
1	60	OFF	half-tree	foliated	Leaf	2	25.7494	21.0663	6.67343	4.27834	86.9202
1	60	OFF	half-tree	foliated	Leaf	3	54.8578	22.122	10.405	6.2913	102.959
3	58	OFF	half-tree	foliated	Meristem	1	23.9	8.31	4.51	4.6	44.85
3	58	OFF	half-tree	foliated	Meristem	2	33.49	5.98	4.1	4.41	50.77
3	58	OFF	half-tree	foliated	Meristem	3	30.4	7.52	4.19	4.23	48.31
3	59	OFF	half-tree	foliated	Meristem	1	20.9	7.3	3.06	3.17	37.29
3	59	OFF	half-tree	foliated	Meristem	2	32.48	7.11	4.12	4.28	49.26
3	59	OFF	half-tree	foliated	Meristem	3	27.36	6.25	3.47	3.7	41.1
1	60	OFF	half-tree	foliated	Meristem	1	34.39	6.16	3.52	3.69	47.21
1	60	OFF	half-tree	foliated	Meristem	2	47.63	7.67	3.65	3.84	52.76
1	60	OFF	half-tree	foliated	Meristem	3	36.63	7.42	3.39	2.74	48.33
3	58	OFF	half-tree	foliated	Stem	1	127.591	7.60932	3.95965	4.56673	80.7299
3	58	OFF	half-tree	foliated	Stem	2	142.047	7.65781	5.08689	4.91383	84.3451
3	58	OFF	half-tree	foliated	Stem	3	138.19	8.59633	3.82886	4.61927	74.2633
3	59	OFF	half-tree	foliated	Stem	1	124.749	3.8103	5.54514	6.23613	57.932
3	59	OFF	half-tree	foliated	Stem	2	107.489	5.2525	5.34748	4.76598	59.4232
3	59	OFF	half-tree	foliated	Stem	3	117.919	9.35515	4.62893	4.40897	60.7797
1	60	OFF	half-tree	foliated	Stem	1	132.815	6.19284	6.26224	6.22684	74.6176
1	60	OFF	half-tree	foliated	Stem	2	123.428	5.04624	5.14736	6.2362	71.6584
1	60	OFF	half-tree	foliated	Stem	3	109.556	4.55988	6.11047	6.40961	63.9692
3	58	OFF	half-tree	foliated	Wood	1	78.6794	2.52345	5.80309	5.45427	42.8191
3	58	OFF	half-tree	foliated	Wood	2	96.9342	3.50374	5.34	5.28531	46.3142
3	58	OFF	half-tree	foliated	Wood	3	82.742	4.45427	4.2381	3.73684	49.1869
3	59	OFF	half-tree	foliated	Wood	1	29.76	2.98	8.35	9	61.92
3	59	OFF	half-tree	foliated	Wood	2	18.91	3.63	5.8	9.1	79.83
3	59	OFF	half-tree	foliated	Wood	3	25.7166	6.39055	6.71027	6.85672	63.8306
1	60	OFF	half-tree	foliated	Wood	1	79.6404	6.78058	4.61575	5.96017	61.9955
1	60	OFF	half-tree	foliated	Wood	2	84.0648	7.65718	5.15973	6.29107	85.5985
1	60	OFF	half-tree	foliated	Wood	3	91.6211	7.26519	3.58175	5.28845	66.8928
1	62	ON	half-tree	foliated	Leaf	1	14.4143	25.1149	16.6113	8.0666	73.2314
1	62	ON	half-tree	foliated	Leaf	3	12.7747	30.9689	15.0562	8.0047	82.5871
1	62	ON	half-tree	foliated	Leaf	2	12.3554	25.5463	12.378	5.86707	72.2368
1	72	ON	half-tree	foliated	Leaf	1	22.2787	37.6093	9.84322	7.4296	63.1084
1	72	ON	half-tree	foliated	Leaf	2	9.94992	25.7048	14.6759	5.81914	94.7525
1	72	ON	half-tree	foliated	Leaf	3	10.3789	22.5851	6.02618	5.17284	82.8893
1	62	ON	half-tree	foliated	Meristem	1	40.67	5.255	4.89	4.93	48.93
1	62	ON	half-tree	foliated	Meristem	2	37.705	5.565	4.25	4.235	46.815
1	62	ON	half-tree	foliated	Meristem	3	31.48	6.295	3.625	3.955	39.9
1	72	ON	half-tree	foliated	Meristem	1	29.8	5.54	4.23	3.97	42.33
1	72	ON	half-tree	foliated	Meristem	2	31.7	5.01	5.18	4.87	47.98
1	72	ON	half-tree	foliated	Meristem	3	34.76	8	4.59	5.16	51.87
1	72	ON	half-tree	foliated	Stem	1	70.6772	8.89576	10.18	9.83787	71.8522
1	72	ON	half-tree	foliated	Stem	2	76.341	8.34671	3.69574	4.18265	68.5306
1	72	ON	half-tree	foliated	Stem	3	94.5868	5.20603	5.6243	5.19756	60.4866

## Sheet: Floral_Induction
row	tree	year	Crop_status	scale_Treatment	leaf and fruit presence	Total_number_I	Total_number_V
1	28	2017	OFF	branch	defoliated	16	14
1	28	2017	OFF	branch	defoliated	64	56
1	28	2017	OFF	branch	defoliated	19	1
1	28	2017	OFF	branch	defoliated	109	63
1	28	2017	OFF	branch	defoliated	57	36
1	29	2017	OFF	branch	defoliated	88	10
1	29	2017	OFF	branch	defoliated	109	54
1	29	2017	OFF	branch	defoliated	202	17
1	37	2017	OFF	branch	defoliated	26	21
1	37	2017	OFF	branch	defoliated	36	31
1	37	2017	OFF	branch	defoliated	15	10
1	37	2017	OFF	branch	defoliated	37	14
1	37	2017	OFF	branch	defoliated	35	50
4	8	2017	ON	branch	defoliated	0	18
4	8	2017	ON	branch	defoliated	0	25
4	9	2017	ON	branch	defoliated	0	51
4	9	2017	ON	branch	defoliated	2	37
4	9	2017	ON	branch	defoliated	3	57
4	10	2017	ON	branch	defoliated	2	55
4	10	2017	ON	branch	defoliated	3	48
4	10	2017	ON	branch	defoliated	0	9
4	10	2017	ON	branch	defoliated	0	30
4	10	2017	ON	branch	defoliated	0	36
1	18	2018	OFF	branch	defoliated	12	20
1	18	2018	OFF	branch	defoliated	36	12
1	18	2018	OFF	branch	defoliated	25	5
4	20	2018	OFF	branch	defoliated	30	9
4	22	2018	OFF	branch	defoliated	88	15
4	22	2018	OFF	branch	defoliated	14	2
1	13	2018	ON	branch	defoliated	1	30
1	13	2018	ON	branch	defoliated	3	72
1	13	2018	ON	branch	defoliated	0	20
2	45	2018	ON	branch	defoliated	0	37
2	45	2018	ON	branch	defoliated	0	30
2	45	2018	ON	branch	defoliated	2	21
2	46	2018	ON	branch	defoliated	0	57
2	46	2018	ON	branch	defoliated	0	20
2	46	2018	ON	branch	defoliated	1	18
1	28	2017	OFF	branch	foliated	119	27
1	28	2017	OFF	branch	foliated	38	4
1	28	2017	OFF	branch	foliated	34	1
1	28	2017	OFF	branch	foliated	31	0
1	28	2017	OFF	branch	foliated	56	1
1	29	2017	OFF	branch	foliated	159	6
1	29	2017	OFF	branch	foliated	73	0
1	29	2017	OFF	branch	foliated	30	1
1	29	2017	OFF	branch	foliated	30	3
1	29	2017	OFF	branch	foliated	27	2
1	37	2017	OFF	branch	foliated	129	3
1	37	2017	OFF	branch	foliated	40	6
1	37	2017	OFF	branch	foliated	26	7
1	37	2017	OFF	branch	foliated	30	1
1	37	2017	OFF	branch	foliated	46	0
4	8	2017	ON	branch	foliated	2	23
4	8	2017	ON	branch	foliated	0	12
4	8	2017	ON	branch	foliated	1	22
4	8	2017	ON	branch	foliated	6	63
4	9	2017	ON	branch	foliated	1	39
4	9	2017	ON	branch	foliated	3	94
4	9	2017	ON	branch	foliated	0	45
4	9	2017	ON	branch	foliated	2	19
4	10	2017	ON	branch	foliated	0	48
4	10	2017	ON	branch	foliated	0	24
4	10	2017	ON	branch	foliated	1	14
1	18	2018	OFF	branch	foliated	44	6
1	18	2018	OFF	branch	foliated	32	4
1	18	2018	OFF	branch	foliated	38	5
4	20	2018	OFF	branch	foliated	83	4
4	20	2018	OFF	branch	foliated	40	2
4	20	2018	OFF	branch	foliated	25	5
4	22	2018	OFF	branch	foliated	98	0
4	22	2018	OFF	branch	foliated	34	0
4	22	2018	OFF	branch	foliated	23	0
1	13	2018	ON	branch	foliated	8	27
1	13	2018	ON	branch	foliated	5	35
1	13	2018	ON	branch	foliated	4	28
2	45	2018	ON	branch	foliated	1	32
2	45	2018	ON	branch	foliated	0	54
2	45	2018	ON	branch	foliated	1	20
2	46	2018	ON	branch	foliated	6	71
2	46	2018	ON	branch	foliated	6	10
2	46	2018	ON	branch	foliated	2	16
1	53	2017	ON	branch	fruiting	34	51
1	53	2017	ON	branch	fruiting	13	31
1	53	2017	ON	branch	fruiting	20	51
1	53	2017	ON	branch	fruiting	9	21
1	54	2017	ON	branch	fruiting	33	30
1	54	2017	ON	branch	fruiting	10	12
1	54	2017	ON	branch	fruiting	39	81
1	54	2017	ON	branch	fruiting	26	49
1	55	2017	ON	branch	fruiting	17	19
1	55	2017	ON	branch	fruiting	28	42
1	55	2017	ON	branch	fruiting	20	12
1	55	2017	ON	branch	fruiting	16	17
2	37	2018	ON	branch	fruiting	4	13
2	37	2018	ON	branch	fruiting	6	41
2	37	2018	ON	branch	fruiting	4	34
2	39	2018	ON	branch	fruiting	9	42
2	39	2018	ON	branch	fruiting	18	49
2	39	2018	ON	branch	fruiting	6	20
2	41	2018	ON	branch	fruiting	3	31
2	41	2018	ON	branch	fruiting	6	28
2	41	2018	ON	branch	fruiting	4	20
1	53	2017	ON	branch	non-fruiting	57	38
1	53	2017	ON	branch	non-fruiting	69	41
1	53	2017	ON	branch	non-fruiting	52	67
1	53	2017	ON	branch	non-fruiting	21	36
1	54	2017	ON	branch	non-fruiting	69	31
1	54	2017	ON	branch	non-fruiting	55	27
1	54	2017	ON	branch	non-fruiting	18	53
1	54	2017	ON	branch	non-fruiting	26	50
1	55	2017	ON	branch	non-fruiting	24	48
1	55	2017	ON	branch	non-fruiting	30	50
1	55	2017	ON	branch	non-fruiting	13	42
1	55	2017	ON	branch	non-fruiting	36	47
2	37	2018	ON	branch	non-fruiting	30	23
2	37	2018	ON	branch	non-fruiting	12	19
2	37	2018	ON	branch	non-fruiting	12	18
2	39	2018	ON	branch	non-fruiting	35	15
2	39	2018	ON	branch	non-fruiting	36	20
2	39	2018	ON	branch	non-fruiting	61	10
2	41	2018	ON	branch	non-fruiting	39	35
2	41	2018	ON	branch	non-fruiting	20	6
2	41	2018	ON	branch	non-fruiting	8	20
1	2	2016	OFF	control_additionnal	foliated	70	12
1	2	2016	OFF	control_additionnal	foliated	46	3
1	2	2016	OFF	control_additionnal	foliated	40	4
1	2	2016	OFF	control_additionnal	foliated	91	0
1	2	2016	OFF	control_additionnal	foliated	18	2
1	2	2016	OFF	control_additionnal	foliated	12	3
1	3	2016	OFF	control_additionnal	foliated	51	13
1	3	2016	OFF	control_additionnal	foliated	96	2
1	3	2016	OFF	control_additionnal	foliated	49	2
1	3	2016	OFF	control_additionnal	foliated	52	5
1	3	2016	OFF	control_additionnal	foliated	26	1
1	3	2016	OFF	control_additionnal	foliated	48	3
1	4	2016	OFF	control_additionnal	foliated	64	1
1	4	2016	OFF	control_additionnal	foliated	55	8
1	4	2016	OFF	control_additionnal	foliated	8	5
1	4	2016	OFF	control_additionnal	foliated	17	1
1	4	2016	OFF	control_additionnal	foliated	54	1
1	4	2016	OFF	control_additionnal	foliated	27	1
1	4	2016	OFF	control_additionnal	foliated	61	0
1	4	2016	OFF	control_additionnal	foliated	8	4
1	5	2016	OFF	control_additionnal	foliated	37	0
1	5	2016	OFF	control_additionnal	foliated	120	2
1	5	2016	OFF	control_additionnal	foliated	106	1
1	5	2016	OFF	control_additionnal	foliated	40	0
1	5	2016	OFF	control_additionnal	foliated	45	0
1	5	2016	OFF	control_additionnal	foliated	42	14
1	5	2016	OFF	control_additionnal	foliated	90	10
1	6	2016	OFF	control_additionnal	foliated	88	9
1	6	2016	OFF	control_additionnal	foliated	83	18
1	6	2016	OFF	control_additionnal	foliated	100	3
1	6	2016	OFF	control_additionnal	foliated	15	3
1	6	2016	OFF	control_additionnal	foliated	33	1
1	6	2016	OFF	control_additionnal	foliated	68	17
1	7	2016	OFF	control_additionnal	foliated	55	6
1	7	2016	OFF	control_additionnal	foliated	43	8
1	7	2016	OFF	control_additionnal	foliated	14	3
1	7	2016	OFF	control_additionnal	foliated	37	6
1	7	2016	OFF	control_additionnal	foliated	18	6
1	7	2016	OFF	control_additionnal	foliated	13	1
1	8	2016	OFF	control_additionnal	foliated	34	14
1	8	2016	OFF	control_additionnal	foliated	28	5
1	8	2016	OFF	control_additionnal	foliated	25	2
1	8	2016	OFF	control_additionnal	foliated	29	5
1	8	2016	OFF	control_additionnal	foliated	17	6
1	8	2016	OFF	control_additionnal	foliated	25	6
1	9	2016	OFF	control_additionnal	foliated	40	8
1	9	2016	OFF	control_additionnal	foliated	17	7
1	9	2016	OFF	control_additionnal	foliated	26	5
1	9	2016	OFF	control_additionnal	foliated	41	3
1	9	2016	OFF	control_additionnal	foliated	30	19
1	9	2016	OFF	control_additionnal	foliated	20	4
1	10	2016	OFF	control_additionnal	foliated	21	6
1	10	2016	OFF	control_additionnal	foliated	9	4
1	10	2016	OFF	control_additionnal	foliated	5	3
1	10	2016	OFF	control_additionnal	foliated	27	8
1	10	2016	OFF	control_additionnal	foliated	25	8
1	10	2016	OFF	control_additionnal	foliated	24	9
1	10	2016	OFF	control_additionnal	foliated	12	6
1	10	2016	OFF	control_additionnal	foliated	38	16
1	16	2016	OFF	control_additionnal	foliated	28	11
1	16	2016	OFF	control_additionnal	foliated	31	2
1	16	2016	OFF	control_additionnal	foliated	19	3
1	16	2016	OFF	control_additionnal	foliated	32	5
1	16	2016	OFF	control_additionnal	foliated	25	7
1	16	2016	OFF	control_additionnal	foliated	50	22
1	16	2016	OFF	control_additionnal	foliated	17	5
1	17	2016	OFF	control_additionnal	foliated	92	0
1	17	2016	OFF	control_additionnal	foliated	40	2
1	17	2016	OFF	control_additionnal	foliated	44	1
1	17	2016	OFF	control_additionnal	foliated	103	21
1	18	2016	OFF	control_additionnal	foliated	58	14
1	18	2016	OFF	control_additionnal	foliated	25	7
1	18	2016	OFF	control_additionnal	foliated	17	8
1	18	2016	OFF	control_additionnal	foliated	25	3
1	18	2016	OFF	control_additionnal	foliated	48	32
1	18	2016	OFF	control_additionnal	foliated	31	13
1	25	2016	ON	control_additionnal	foliated	6	85
1	25	2016	ON	control_additionnal	foliated	2	122
1	25	2016	ON	control_additionnal	foliated	12	60
1	25	2016	ON	control_additionnal	foliated	3	96
1	25	2016	ON	control_additionnal	foliated	1	12
1	25	2016	ON	control_additionnal	foliated	3	25
1	25	2016	ON	control_additionnal	foliated	12	40
1	25	2016	ON	control_additionnal	foliated	12	45
1	25	2016	ON	control_additionnal	foliated	8	19
1	26	2016	ON	control_additionnal	foliated	4	21
1	26	2016	ON	control_additionnal	foliated	7	15
1	26	2016	ON	control_additionnal	foliated	8	54
1	26	2016	ON	control_additionnal	foliated	16	30
1	26	2016	ON	control_additionnal	foliated	3	34
1	26	2016	ON	control_additionnal	foliated	3	33
1	26	2016	ON	control_additionnal	foliated	7	25
1	27	2016	ON	control_additionnal	foliated	5	2
1	27	2016	ON	control_additionnal	foliated	22	25
1	27	2016	ON	control_additionnal	foliated	51	7
1	27	2016	ON	control_additionnal	foliated	18	22
1	27	2016	ON	control_additionnal	foliated	23	19
1	27	2016	ON	control_additionnal	foliated	15	23
1	33	2016	ON	control_additionnal	foliated	3	21
1	33	2016	ON	control_additionnal	foliated	2	35
1	33	2016	ON	control_additionnal	foliated	5	68
1	33	2016	ON	control_additionnal	foliated	2	15
1	33	2016	ON	control_additionnal	foliated	6	58
1	33	2016	ON	control_additionnal	foliated	2	21
1	33	2016	ON	control_additionnal	foliated	2	115
1	33	2016	ON	control_additionnal	foliated	0	18
1	34	2016	ON	control_additionnal	foliated	2	22
1	34	2016	ON	control_additionnal	foliated	2	29
1	34	2016	ON	control_additionnal	foliated	1	72
1	34	2016	ON	control_additionnal	foliated	1	86
1	34	2016	ON	control_additionnal	foliated	4	144
1	34	2016	ON	control_additionnal	foliated	1	46
1	35	2016	ON	control_additionnal	foliated	4	101
1	35	2016	ON	control_additionnal	foliated	3	125
1	35	2016	ON	control_additionnal	foliated	7	104
1	35	2016	ON	control_additionnal	foliated	2	81
1	36	2016	ON	control_additionnal	foliated	0	43
1	36	2016	ON	control_additionnal	foliated	1	40
1	36	2016	ON	control_additionnal	foliated	0	59
1	36	2016	ON	control_additionnal	foliated	1	29
1	36	2016	ON	control_additionnal	foliated	1	51
1	36	2016	ON	control_additionnal	foliated	0	70
1	36	2016	ON	control_additionnal	foliated	0	46
1	38	2016	OFF	control_additionnal	foliated	60	5
1	38	2016	OFF	control_additionnal	foliated	36	2
1	38	2016	OFF	control_additionnal	foliated	219	10
1	38	2016	OFF	control_additionnal	foliated	13	1
1	38	2016	OFF	control_additionnal	foliated	50	0
1	39	2016	OFF	control_additionnal	foliated	122	3
1	39	2016	OFF	control_additionnal	foliated	21	0
1	39	2016	OFF	control_additionnal	foliated	13	0
1	39	2016	OFF	control_additionnal	foliated	28	0
1	39	2016	OFF	control_additionnal	foliated	32	0
1	40	2016	OFF	control_additionnal	foliated	73	3
1	40	2016	OFF	control_additionnal	foliated	79	1
1	40	2016	OFF	control_additionnal	foliated	29	1
1	40	2016	OFF	control_additionnal	foliated	150	3
2	2	2016	OFF	control_additionnal	foliated	22	3
2	2	2016	OFF	control_additionnal	foliated	15	8
2	2	2016	OFF	control_additionnal	foliated	23	13
2	2	2016	OFF	control_additionnal	foliated	43	48
2	2	2016	OFF	control_additionnal	foliated	76	19
2	2	2016	OFF	control_additionnal	foliated	11	10
2	2	2016	OFF	control_additionnal	foliated	10	1
2	2	2016	OFF	control_additionnal	foliated	20	15
2	3	2016	OFF	control_additionnal	foliated	54	7
2	3	2016	OFF	control_additionnal	foliated	42	0
2	3	2016	OFF	control_additionnal	foliated	26	1
2	3	2016	OFF	control_additionnal	foliated	86	5
2	3	2016	OFF	control_additionnal	foliated	33	5
2	4	2016	OFF	control_additionnal	foliated	22	3
2	4	2016	OFF	control_additionnal	foliated	17	5
2	4	2016	OFF	control_additionnal	foliated	20	8
2	4	2016	OFF	control_additionnal	foliated	14	1
2	4	2016	OFF	control_additionnal	foliated	19	5
2	6	2016	OFF	control_additionnal	foliated	16	22
2	6	2016	OFF	control_additionnal	foliated	19	2
2	6	2016	OFF	control_additionnal	foliated	9	9
2	6	2016	OFF	control_additionnal	foliated	15	7
2	6	2016	OFF	control_additionnal	foliated	8	2
2	6	2016	OFF	control_additionnal	foliated	29	0
2	6	2016	OFF	control_additionnal	foliated	26	2
2	6	2016	OFF	control_additionnal	foliated	48	51
2	7	2016	OFF	control_additionnal	foliated	35	2
2	7	2016	OFF	control_additionnal	foliated	46	10
2	7	2016	OFF	control_additionnal	foliated	27	3
2	7	2016	OFF	control_additionnal	foliated	28	1
2	7	2016	OFF	control_additionnal	foliated	33	0
2	7	2016	OFF	control_additionnal	foliated	56	5
2	7	2016	OFF	control_additionnal	foliated	45	10
2	8	2016	OFF	control_additionnal	foliated	32	0
2	8	2016	OFF	control_additionnal	foliated	19	0
2	8	2016	OFF	control_additionnal	foliated	37	0
2	8	2016	OFF	control_additionnal	foliated	17	1
2	8	2016	OFF	control_additionnal	foliated	7	1
2	8	2016	OFF	control_additionnal	foliated	26	1
2	8	2016	OFF	control_additionnal	foliated	41	9
2	14	2016	ON	control_additionnal	foliated	12	48
2	14	2016	ON	control_additionnal	foliated	13	27
2	14	2016	ON	control_additionnal	foliated	7	28
2	14	2016	ON	control_additionnal	foliated	16	86
2	14	2016	ON	control_additionnal	foliated	5	38
2	14	2016	ON	control_additionnal	foliated	5	49
2	15	2016	ON	control_additionnal	foliated	20	21
2	15	2016	ON	control_additionnal	foliated	17	43
2	15	2016	ON	control_additionnal	foliated	6	37
2	15	2016	ON	control_additionnal	foliated	4	24
2	15	2016	ON	control_additionnal	foliated	6	17
2	15	2016	ON	control_additionnal	foliated	11	23
2	16	2016	ON	control_additionnal	foliated	7	30
2	16	2016	ON	control_additionnal	foliated	22	40
2	16	2016	ON	control_additionnal	foliated	26	33
2	16	2016	ON	control_additionnal	foliated	20	18
2	16	2016	ON	control_additionnal	foliated	35	38
2	16	2016	ON	control_additionnal	foliated	47	22
2	18	2016	ON	control_additionnal	foliated	5	66
2	18	2016	ON	control_additionnal	foliated	11	87
2	18	2016	ON	control_additionnal	foliated	0	16
2	18	2016	ON	control_additionnal	foliated	12	53
2	18	2016	ON	control_additionnal	foliated	10	50
2	18	2016	ON	control_additionnal	foliated	15	25
2	19	2016	ON	control_additionnal	foliated	41	17
2	19	2016	ON	control_additionnal	foliated	56	13
2	19	2016	ON	control_additionnal	foliated	50	3
2	19	2016	ON	control_additionnal	foliated	57	22
2	19	2016	ON	control_additionnal	foliated	12	11
2	19	2016	ON	control_additionnal	foliated	61	14
2	20	2016	ON	control_additionnal	foliated	26	10
2	20	2016	ON	control_additionnal	foliated	43	11
2	20	2016	ON	control_additionnal	foliated	20	20
2	20	2016	ON	control_additionnal	foliated	22	17
2	20	2016	ON	control_additionnal	foliated	45	41
2	20	2016	ON	control_additionnal	foliated	47	45
2	21	2016	ON	control_additionnal	foliated	27	22
2	21	2016	ON	control_additionnal	foliated	22	48
2	21	2016	ON	control_additionnal	foliated	24	26
2	21	2016	ON	control_additionnal	foliated	23	79
2	21	2016	ON	control_additionnal	foliated	11	44
2	21	2016	ON	control_additionnal	foliated	10	19
2	22	2016	ON	control_additionnal	foliated	45	49
2	22	2016	ON	control_additionnal	foliated	26	41
2	22	2016	ON	control_additionnal	foliated	4	27
2	22	2016	ON	control_additionnal	foliated	19	103
2	22	2016	ON	control_additionnal	foliated	3	71
2	22	2016	ON	control_additionnal	foliated	3	35
2	23	2016	ON	control_additionnal	foliated	21	61
2	23	2016	ON	control_additionnal	foliated	3	60
2	23	2016	ON	control_additionnal	foliated	47	91
2	23	2016	ON	control_additionnal	foliated	38	42
2	23	2016	ON	control_additionnal	foliated	20	10
2	23	2016	ON	control_additionnal	foliated	39	17
2	27	2016	OFF	control_additionnal	foliated	37	3
2	27	2016	OFF	control_additionnal	foliated	63	0
2	27	2016	OFF	control_additionnal	foliated	212	4
2	27	2016	OFF	control_additionnal	foliated	20	2
2	27	2016	OFF	control_additionnal	foliated	40	0
2	27	2016	OFF	control_additionnal	foliated	22	0
2	28	2016	OFF	control_additionnal	foliated	35	1
2	28	2016	OFF	control_additionnal	foliated	29	1
2	28	2016	OFF	control_additionnal	foliated	117	22
2	28	2016	OFF	control_additionnal	foliated	37	1
2	28	2016	OFF	control_additionnal	foliated	81	0
2	28	2016	OFF	control_additionnal	foliated	30	0
2	29	2016	OFF	control_additionnal	foliated	96	6
2	29	2016	OFF	control_additionnal	foliated	60	0
2	29	2016	OFF	control_additionnal	foliated	54	0
2	29	2016	OFF	control_additionnal	foliated	76	6
2	29	2016	OFF	control_additionnal	foliated	12	0
2	29	2016	OFF	control_additionnal	foliated	78	2
2	30	2016	ON	control_additionnal	foliated	9	54
2	30	2016	ON	control_additionnal	foliated	28	81
2	30	2016	ON	control_additionnal	foliated	13	57
2	30	2016	ON	control_additionnal	foliated	18	62
2	30	2016	ON	control_additionnal	foliated	21	92
2	30	2016	ON	control_additionnal	foliated	21	27
2	31	2016	ON	control_additionnal	foliated	90	95
2	31	2016	ON	control_additionnal	foliated	30	60
2	31	2016	ON	control_additionnal	foliated	45	8
2	31	2016	ON	control_additionnal	foliated	22	22
2	31	2016	ON	control_additionnal	foliated	21	21
2	31	2016	ON	control_additionnal	foliated	51	52
2	33	2016	OFF	control_additionnal	foliated	80	0
2	33	2016	OFF	control_additionnal	foliated	84	0
2	33	2016	OFF	control_additionnal	foliated	56	3
2	33	2016	OFF	control_additionnal	foliated	46	0
2	33	2016	OFF	control_additionnal	foliated	10	0
2	33	2016	OFF	control_additionnal	foliated	30	0
2	34	2016	OFF	control_additionnal	foliated	75	1
2	34	2016	OFF	control_additionnal	foliated	63	4
2	34	2016	OFF	control_additionnal	foliated	74	5
2	34	2016	OFF	control_additionnal	foliated	21	0
2	34	2016	OFF	control_additionnal	foliated	40	3
2	34	2016	OFF	control_additionnal	foliated	70	0
2	36	2016	OFF	control_additionnal	foliated	50	0
2	36	2016	OFF	control_additionnal	foliated	70	5
2	36	2016	OFF	control_additionnal	foliated	77	0
2	36	2016	OFF	control_additionnal	foliated	100	1
2	36	2016	OFF	control_additionnal	foliated	85	0
2	37	2016	ON	control_additionnal	foliated	2	67
2	37	2016	ON	control_additionnal	foliated	0	15
2	37	2016	ON	control_additionnal	foliated	0	36
2	37	2016	ON	control_additionnal	foliated	1	35
2	37	2016	ON	control_additionnal	foliated	1	55
2	39	2016	ON	control_additionnal	foliated	0	43
2	39	2016	ON	control_additionnal	foliated	4	160
2	39	2016	ON	control_additionnal	foliated	0	52
2	39	2016	ON	control_additionnal	foliated	2	105
2	39	2016	ON	control_additionnal	foliated	1	41
2	39	2016	ON	control_additionnal	foliated	3	86
2	41	2016	ON	control_additionnal	foliated	25	31
2	41	2016	ON	control_additionnal	foliated	41	14
2	41	2016	ON	control_additionnal	foliated	14	2
2	41	2016	ON	control_additionnal	foliated	12	16
2	41	2016	ON	control_additionnal	foliated	10	18
2	41	2016	ON	control_additionnal	foliated	11	11
3	1	2016	OFF	control_additionnal	foliated	31	0
3	1	2016	OFF	control_additionnal	foliated	33	15
3	1	2016	OFF	control_additionnal	foliated	18	4
3	1	2016	OFF	control_additionnal	foliated	13	4
3	1	2016	OFF	control_additionnal	foliated	18	13
3	1	2016	OFF	control_additionnal	foliated	16	4
3	2	2016	OFF	control_additionnal	foliated	46	2
3	2	2016	OFF	control_additionnal	foliated	63	13
3	2	2016	OFF	control_additionnal	foliated	19	6
3	2	2016	OFF	control_additionnal	foliated	73	25
3	2	2016	OFF	control_additionnal	foliated	39	6
3	3	2016	OFF	control_additionnal	foliated	26	14
3	3	2016	OFF	control_additionnal	foliated	30	13
3	3	2016	OFF	control_additionnal	foliated	14	4
3	3	2016	OFF	control_additionnal	foliated	33	31
3	3	2016	OFF	control_additionnal	foliated	48	30
3	3	2016	OFF	control_additionnal	foliated	22	8
3	4	2016	ON	control_additionnal	foliated	0	90
3	4	2016	ON	control_additionnal	foliated	0	27
3	4	2016	ON	control_additionnal	foliated	0	60
3	4	2016	ON	control_additionnal	foliated	0	38
3	4	2016	ON	control_additionnal	foliated	0	46
3	4	2016	ON	control_additionnal	foliated	0	47
3	8	2016	ON	control_additionnal	foliated	37	8
3	8	2016	ON	control_additionnal	foliated	52	5
3	8	2016	ON	control_additionnal	foliated	5	32
3	8	2016	ON	control_additionnal	foliated	73	4
3	8	2016	ON	control_additionnal	foliated	15	58
3	8	2016	ON	control_additionnal	foliated	62	13
3	8	2016	ON	control_additionnal	foliated	66	10
3	9	2016	ON	control_additionnal	foliated	24	42
3	9	2016	ON	control_additionnal	foliated	16	35
3	9	2016	ON	control_additionnal	foliated	9	22
3	9	2016	ON	control_additionnal	foliated	21	73
3	9	2016	ON	control_additionnal	foliated	6	41
3	9	2016	ON	control_additionnal	foliated	15	45
3	16	2016	ON	control_additionnal	foliated	0	18
3	16	2016	ON	control_additionnal	foliated	1	62
3	16	2016	ON	control_additionnal	foliated	4	54
3	16	2016	ON	control_additionnal	foliated	4	30
3	16	2016	ON	control_additionnal	foliated	0	46
3	16	2016	ON	control_additionnal	foliated	14	26
3	17	2016	ON	control_additionnal	foliated	39	76
3	17	2016	ON	control_additionnal	foliated	6	56
3	17	2016	ON	control_additionnal	foliated	2	52
3	17	2016	ON	control_additionnal	foliated	16	80
3	17	2016	ON	control_additionnal	foliated	43	69
3	17	2016	ON	control_additionnal	foliated	10	56
3	25	2016	ON	control_additionnal	foliated	8	72
3	25	2016	ON	control_additionnal	foliated	1	33
3	25	2016	ON	control_additionnal	foliated	2	16
3	25	2016	ON	control_additionnal	foliated	8	43
3	25	2016	ON	control_additionnal	foliated	3	35
3	25	2016	ON	control_additionnal	foliated	5	47
3	29	2016	ON	control_additionnal	foliated	3	27
3	29	2016	ON	control_additionnal	foliated	18	46
3	29	2016	ON	control_additionnal	foliated	5	86
3	29	2016	ON	control_additionnal	foliated	11	84
3	29	2016	ON	control_additionnal	foliated	8	14
3	29	2016	ON	control_additionnal	foliated	11	29
3	33	2016	ON	control_additionnal	foliated	0	140
3	33	2016	ON	control_additionnal	foliated	0	146
3	37	2016	ON	control_additionnal	foliated	0	81
3	37	2016	ON	control_additionnal	foliated	16	64
3	37	2016	ON	control_additionnal	foliated	2	70
3	37	2016	ON	control_additionnal	foliated	0	47
3	37	2016	ON	control_additionnal	foliated	0	35
3	37	2016	ON	control_additionnal	foliated	7	98
4	20	2016	OFF	control_additionnal	foliated	24	0
4	20	2016	OFF	control_additionnal	foliated	43	0
4	20	2016	OFF	control_additionnal	foliated	105	8
4	20	2016	OFF	control_additionnal	foliated	45	1
4	20	2016	OFF	control_additionnal	foliated	135	10
4	20	2016	OFF	control_additionnal	foliated	59	0
4	21	2016	OFF	control_additionnal	foliated	57	4
4	21	2016	OFF	control_additionnal	foliated	75	2
4	21	2016	OFF	control_additionnal	foliated	54	1
4	21	2016	OFF	control_additionnal	foliated	38	1
4	21	2016	OFF	control_additionnal	foliated	64	0
4	21	2016	OFF	control_additionnal	foliated	63	0
4	22	2016	OFF	control_additionnal	foliated	49	6
4	22	2016	OFF	control_additionnal	foliated	114	2
4	22	2016	OFF	control_additionnal	foliated	60	22
4	22	2016	OFF	control_additionnal	foliated	127	7
4	22	2016	OFF	control_additionnal	foliated	21	3
4	22	2016	OFF	control_additionnal	foliated	23	3
4	23	2016	OFF	control_additionnal	foliated	40	1
4	23	2016	OFF	control_additionnal	foliated	61	9
4	23	2016	OFF	control_additionnal	foliated	1	59
4	23	2016	OFF	control_additionnal	foliated	33	0
4	23	2016	OFF	control_additionnal	foliated	24	0
4	23	2016	OFF	control_additionnal	foliated	91	11
4	25	2016	ON	control_additionnal	foliated	6	87
4	25	2016	ON	control_additionnal	foliated	0	28
4	25	2016	ON	control_additionnal	foliated	0	37
4	25	2016	ON	control_additionnal	foliated	1	22
4	25	2016	ON	control_additionnal	foliated	0	68
4	25	2016	ON	control_additionnal	foliated	5	80
4	26	2016	OFF	control_additionnal	foliated	63	5
4	26	2016	OFF	control_additionnal	foliated	97	3
4	26	2016	OFF	control_additionnal	foliated	50	2
4	26	2016	OFF	control_additionnal	foliated	27	0
4	26	2016	OFF	control_additionnal	foliated	55	1
4	26	2016	OFF	control_additionnal	foliated	33	0
4	27	2016	ON	control_additionnal	foliated	36	65
4	27	2016	ON	control_additionnal	foliated	9	47
4	27	2016	ON	control_additionnal	foliated	11	17
4	27	2016	ON	control_additionnal	foliated	14	63
4	27	2016	ON	control_additionnal	foliated	5	64
4	27	2016	ON	control_additionnal	foliated	10	64
4	29	2016	ON	control_additionnal	foliated	1	15
4	29	2016	ON	control_additionnal	foliated	6	45
4	29	2016	ON	control_additionnal	foliated	0	73
4	29	2016	ON	control_additionnal	foliated	2	86
4	29	2016	ON	control_additionnal	foliated	2	46
4	29	2016	ON	control_additionnal	foliated	9	208
4	31	2016	OFF	control_additionnal	foliated	56	3
4	31	2016	OFF	control_additionnal	foliated	93	7
4	31	2016	OFF	control_additionnal	foliated	94	7
4	31	2016	OFF	control_additionnal	foliated	72	4
4	31	2016	OFF	control_additionnal	foliated	39	6
4	31	2016	OFF	control_additionnal	foliated	93	3
1	2	2017	ON	control_additionnal	foliated	17	5
1	2	2017	ON	control_additionnal	foliated	7	49
1	2	2017	ON	control_additionnal	foliated	7	33
1	2	2017	ON	control_additionnal	foliated	16	37
1	2	2017	ON	control_additionnal	foliated	18	29
1	2	2017	ON	control_additionnal	foliated	8	27
1	3	2017	ON	control_additionnal	foliated	14	29
1	3	2017	ON	control_additionnal	foliated	8	28
1	3	2017	ON	control_additionnal	foliated	1	14
1	3	2017	ON	control_additionnal	foliated	15	46
1	3	2017	ON	control_additionnal	foliated	6	35
1	3	2017	ON	control_additionnal	foliated	8	17
1	4	2017	ON	control_additionnal	foliated	9	24
1	4	2017	ON	control_additionnal	foliated	23	16
1	4	2017	ON	control_additionnal	foliated	5	9
1	4	2017	ON	control_additionnal	foliated	7	36
1	4	2017	ON	control_additionnal	foliated	3	12
1	4	2017	ON	control_additionnal	foliated	10	21
1	5	2017	ON	control_additionnal	foliated	9	62
1	5	2017	ON	control_additionnal	foliated	5	43
1	5	2017	ON	control_additionnal	foliated	4	24
1	5	2017	ON	control_additionnal	foliated	6	9
1	5	2017	ON	control_additionnal	foliated	7	19
1	5	2017	ON	control_additionnal	foliated	3	14
1	6	2017	ON	control_additionnal	foliated	7	55
1	6	2017	ON	control_additionnal	foliated	1	5
1	6	2017	ON	control_additionnal	foliated	6	11
1	6	2017	ON	control_additionnal	foliated	24	37
1	6	2017	ON	control_additionnal	foliated	11	34
1	6	2017	ON	control_additionnal	foliated	13	45
1	7	2017	ON	control_additionnal	foliated	15	41
1	7	2017	ON	control_additionnal	foliated	6	23
1	7	2017	ON	control_additionnal	foliated	5	57
1	7	2017	ON	control_additionnal	foliated	3	13
1	7	2017	ON	control_additionnal	foliated	7	48
1	7	2017	ON	control_additionnal	foliated	5	21
1	8	2017	ON	control_additionnal	foliated	9	33
1	8	2017	ON	control_additionnal	foliated	4	25
1	8	2017	ON	control_additionnal	foliated	8	14
1	8	2017	ON	control_additionnal	foliated	14	30
1	8	2017	ON	control_additionnal	foliated	5	44
1	8	2017	ON	control_additionnal	foliated	1	16
1	9	2017	ON	control_additionnal	foliated	5	80
1	9	2017	ON	control_additionnal	foliated	19	53
1	9	2017	ON	control_additionnal	foliated	10	40
1	9	2017	ON	control_additionnal	foliated	8	20
1	9	2017	ON	control_additionnal	foliated	2	16
1	9	2017	ON	control_additionnal	foliated	11	51
1	10	2017	ON	control_additionnal	foliated	24	33
1	10	2017	ON	control_additionnal	foliated	18	29
1	10	2017	ON	control_additionnal	foliated	5	10
1	10	2017	ON	control_additionnal	foliated	10	50
1	10	2017	ON	control_additionnal	foliated	4	4
1	10	2017	ON	control_additionnal	foliated	8	50
1	16	2017	ON	control_additionnal	foliated	12	33
1	16	2017	ON	control_additionnal	foliated	21	41
1	16	2017	ON	control_additionnal	foliated	6	0
1	16	2017	ON	control_additionnal	foliated	46	80
1	16	2017	ON	control_additionnal	foliated	8	18
1	16	2017	ON	control_additionnal	foliated	15	22
1	17	2017	ON	control_additionnal	foliated	27	108
1	17	2017	ON	control_additionnal	foliated	9	14
1	17	2017	ON	control_additionnal	foliated	13	25
1	17	2017	ON	control_additionnal	foliated	26	62
1	17	2017	ON	control_additionnal	foliated	7	8
1	17	2017	ON	control_additionnal	foliated	10	31
1	18	2017	ON	control_additionnal	foliated	42	49
1	18	2017	ON	control_additionnal	foliated	9	30
1	18	2017	ON	control_additionnal	foliated	3	16
1	18	2017	ON	control_additionnal	foliated	0	30
1	18	2017	ON	control_additionnal	foliated	15	13
1	18	2017	ON	control_additionnal	foliated	56	101
1	21	2017	OFF	control_additionnal	foliated	14	0
1	21	2017	OFF	control_additionnal	foliated	108	1
1	21	2017	OFF	control_additionnal	foliated	5	0
1	21	2017	OFF	control_additionnal	foliated	61	6
1	21	2017	OFF	control_additionnal	foliated	12	1
1	21	2017	OFF	control_additionnal	foliated	55	1
1	23	2017	OFF	control_additionnal	foliated	29	5
1	23	2017	OFF	control_additionnal	foliated	40	13
1	23	2017	OFF	control_additionnal	foliated	19	6
1	23	2017	OFF	control_additionnal	foliated	11	6
1	23	2017	OFF	control_additionnal	foliated	8	3
1	23	2017	OFF	control_additionnal	foliated	10	3
1	25	2017	OFF	control_additionnal	foliated	119	9
1	25	2017	OFF	control_additionnal	foliated	47	1
1	25	2017	OFF	control_additionnal	foliated	46	0
1	25	2017	OFF	control_additionnal	foliated	138	5
1	25	2017	OFF	control_additionnal	foliated	121	0
1	25	2017	OFF	control_additionnal	foliated	37	1
1	26	2017	OFF	control_additionnal	foliated	45	1
1	26	2017	OFF	control_additionnal	foliated	45	0
1	26	2017	OFF	control_additionnal	foliated	60	0
1	26	2017	OFF	control_additionnal	foliated	29	0
1	26	2017	OFF	control_additionnal	foliated	19	6
1	26	2017	OFF	control_additionnal	foliated	85	0
1	27	2017	OFF	control_additionnal	foliated	141	3
1	27	2017	OFF	control_additionnal	foliated	29	1
1	27	2017	OFF	control_additionnal	foliated	121	4
1	27	2017	OFF	control_additionnal	foliated	16	3
1	27	2017	OFF	control_additionnal	foliated	62	5
1	27	2017	OFF	control_additionnal	foliated	34	0
1	31	2017	ON	control_additionnal	foliated	24	53
1	31	2017	ON	control_additionnal	foliated	10	56
1	31	2017	ON	control_additionnal	foliated	8	1
1	31	2017	ON	control_additionnal	foliated	29	72
1	31	2017	ON	control_additionnal	foliated	25	58
1	31	2017	ON	control_additionnal	foliated	4	7
1	32	2017	ON	control_additionnal	foliated	12	32
1	32	2017	ON	control_additionnal	foliated	17	37
1	32	2017	ON	control_additionnal	foliated	17	13
1	32	2017	ON	control_additionnal	foliated	44	82
1	32	2017	ON	control_additionnal	foliated	25	50
1	32	2017	ON	control_additionnal	foliated	11	16
1	33	2017	OFF	control_additionnal	foliated	130	0
1	33	2017	OFF	control_additionnal	foliated	50	0
1	33	2017	OFF	control_additionnal	foliated	29	1
1	33	2017	OFF	control_additionnal	foliated	99	0
1	33	2017	OFF	control_additionnal	foliated	80	0
1	33	2017	OFF	control_additionnal	foliated	84	0
1	34	2017	OFF	control_additionnal	foliated	33	6
1	34	2017	OFF	control_additionnal	foliated	182	0
1	34	2017	OFF	control_additionnal	foliated	183	0
1	34	2017	OFF	control_additionnal	foliated	48	0
1	34	2017	OFF	control_additionnal	foliated	23	0
1	34	2017	OFF	control_additionnal	foliated	73	0
1	35	2017	OFF	control_additionnal	foliated	79	0
1	35	2017	OFF	control_additionnal	foliated	97	1
1	35	2017	OFF	control_additionnal	foliated	26	0
1	35	2017	OFF	control_additionnal	foliated	60	0
1	35	2017	OFF	control_additionnal	foliated	114	0
1	35	2017	OFF	control_additionnal	foliated	143	0
1	36	2017	OFF	control_additionnal	foliated	134	0
1	36	2017	OFF	control_additionnal	foliated	22	0
1	36	2017	OFF	control_additionnal	foliated	79	0
1	36	2017	OFF	control_additionnal	foliated	35	0
1	36	2017	OFF	control_additionnal	foliated	206	0
1	36	2017	OFF	control_additionnal	foliated	33	0
1	38	2017	ON	control_additionnal	foliated	37	68
1	38	2017	ON	control_additionnal	foliated	9	45
1	38	2017	ON	control_additionnal	foliated	4	37
1	38	2017	ON	control_additionnal	foliated	48	128
1	38	2017	ON	control_additionnal	foliated	5	14
1	38	2017	ON	control_additionnal	foliated	4	12
1	39	2017	ON	control_additionnal	foliated	15	68
1	39	2017	ON	control_additionnal	foliated	19	31
1	39	2017	ON	control_additionnal	foliated	10	81
1	39	2017	ON	control_additionnal	foliated	16	13
1	39	2017	ON	control_additionnal	foliated	4	14
1	39	2017	ON	control_additionnal	foliated	11	24
1	40	2017	ON	control_additionnal	foliated	20	88
1	40	2017	ON	control_additionnal	foliated	6	42
1	40	2017	ON	control_additionnal	foliated	12	52
1	40	2017	ON	control_additionnal	foliated	14	37
1	40	2017	ON	control_additionnal	foliated	5	0
1	40	2017	ON	control_additionnal	foliated	8	8
1	41	2017	ON	control_additionnal	foliated	18	55
1	41	2017	ON	control_additionnal	foliated	19	74
1	41	2017	ON	control_additionnal	foliated	7	58
1	41	2017	ON	control_additionnal	foliated	9	30
1	41	2017	ON	control_additionnal	foliated	2	24
1	41	2017	ON	control_additionnal	foliated	1	13
1	46	2017	OFF	control_additionnal	foliated	46	5
1	46	2017	OFF	control_additionnal	foliated	126	1
1	46	2017	OFF	control_additionnal	foliated	56	0
1	46	2017	OFF	control_additionnal	foliated	108	8
1	46	2017	OFF	control_additionnal	foliated	51	3
1	46	2017	OFF	control_additionnal	foliated	45	8
1	49	2017	OFF	control_additionnal	foliated	95	0
1	49	2017	OFF	control_additionnal	foliated	104	1
1	49	2017	OFF	control_additionnal	foliated	107	2
1	49	2017	OFF	control_additionnal	foliated	151	7
1	49	2017	OFF	control_additionnal	foliated	66	4
1	49	2017	OFF	control_additionnal	foliated	19	5
1	57	2017	OFF	control_additionnal	foliated	158	21
1	57	2017	OFF	control_additionnal	foliated	58	19
1	57	2017	OFF	control_additionnal	foliated	21	11
1	57	2017	OFF	control_additionnal	foliated	34	0
1	57	2017	OFF	control_additionnal	foliated	37	0
1	57	2017	OFF	control_additionnal	foliated	24	0
2	2	2017	ON	control_additionnal	foliated	75	76
2	2	2017	ON	control_additionnal	foliated	9	38
2	2	2017	ON	control_additionnal	foliated	26	50
2	2	2017	ON	control_additionnal	foliated	21	24
2	2	2017	ON	control_additionnal	foliated	26	49
2	2	2017	ON	control_additionnal	foliated	4	24
2	3	2017	ON	control_additionnal	foliated	9	54
2	3	2017	ON	control_additionnal	foliated	2	29
2	3	2017	ON	control_additionnal	foliated	4	32
2	3	2017	ON	control_additionnal	foliated	5	23
2	3	2017	ON	control_additionnal	foliated	1	16
2	3	2017	ON	control_additionnal	foliated	18	32
2	4	2017	ON	control_additionnal	foliated	1	36
2	4	2017	ON	control_additionnal	foliated	2	47
2	4	2017	ON	control_additionnal	foliated	3	31
2	4	2017	ON	control_additionnal	foliated	9	23
2	4	2017	ON	control_additionnal	foliated	1	5
2	4	2017	ON	control_additionnal	foliated	6	30
2	6	2017	ON	control_additionnal	foliated	7	74
2	6	2017	ON	control_additionnal	foliated	4	68
2	6	2017	ON	control_additionnal	foliated	6	61
2	6	2017	ON	control_additionnal	foliated	2	5
2	6	2017	ON	control_additionnal	foliated	2	19
2	6	2017	ON	control_additionnal	foliated	1	9
2	7	2017	ON	control_additionnal	foliated	4	68
2	7	2017	ON	control_additionnal	foliated	27	30
2	7	2017	ON	control_additionnal	foliated	1	26
2	7	2017	ON	control_additionnal	foliated	4	67
2	7	2017	ON	control_additionnal	foliated	0	22
2	7	2017	ON	control_additionnal	foliated	2	8
2	8	2017	ON	control_additionnal	foliated	9	14
2	8	2017	ON	control_additionnal	foliated	2	52
2	8	2017	ON	control_additionnal	foliated	4	34
2	8	2017	ON	control_additionnal	foliated	5	17
2	8	2017	ON	control_additionnal	foliated	4	11
2	8	2017	ON	control_additionnal	foliated	2	18
2	9	2017	OFF	control_additionnal	foliated	143	8
2	9	2017	OFF	control_additionnal	foliated	51	2
2	9	2017	OFF	control_additionnal	foliated	34	0
2	9	2017	OFF	control_additionnal	foliated	52	0
2	9	2017	OFF	control_additionnal	foliated	77	3
2	9	2017	OFF	control_additionnal	foliated	139	0
2	10	2017	OFF	control_additionnal	foliated	96	0
2	10	2017	OFF	control_additionnal	foliated	21	2
2	10	2017	OFF	control_additionnal	foliated	31	0
2	10	2017	OFF	control_additionnal	foliated	13	0
2	10	2017	OFF	control_additionnal	foliated	91	0
2	10	2017	OFF	control_additionnal	foliated	27	0
2	11	2017	OFF	control_additionnal	foliated	95	8
2	11	2017	OFF	control_additionnal	foliated	62	5
2	11	2017	OFF	control_additionnal	foliated	111	1
2	11	2017	OFF	control_additionnal	foliated	51	4
2	11	2017	OFF	control_additionnal	foliated	139	3
2	11	2017	OFF	control_additionnal	foliated	63	0
2	14	2017	OFF	control_additionnal	foliated	98	0
2	14	2017	OFF	control_additionnal	foliated	99	12
2	14	2017	OFF	control_additionnal	foliated	36	0
2	14	2017	OFF	control_additionnal	foliated	48	0
2	14	2017	OFF	control_additionnal	foliated	28	1
2	14	2017	OFF	control_additionnal	foliated	72	11
2	15	2017	OFF	control_additionnal	foliated	16	0
2	15	2017	OFF	control_additionnal	foliated	56	1
2	15	2017	OFF	control_additionnal	foliated	77	8
2	15	2017	OFF	control_additionnal	foliated	26	1
2	15	2017	OFF	control_additionnal	foliated	39	1
2	15	2017	OFF	control_additionnal	foliated	32	0
2	16	2017	OFF	control_additionnal	foliated	33	0
2	16	2017	OFF	control_additionnal	foliated	10	0
2	16	2017	OFF	control_additionnal	foliated	34	0
2	16	2017	OFF	control_additionnal	foliated	70	0
2	16	2017	OFF	control_additionnal	foliated	94	1
2	16	2017	OFF	control_additionnal	foliated	61	0
2	17	2017	OFF	control_additionnal	foliated	37	0
2	17	2017	OFF	control_additionnal	foliated	71	1
2	17	2017	OFF	control_additionnal	foliated	50	3
2	17	2017	OFF	control_additionnal	foliated	43	2
2	17	2017	OFF	control_additionnal	foliated	182	2
2	17	2017	OFF	control_additionnal	foliated	56	1
2	18	2017	OFF	control_additionnal	foliated	17	1
2	18	2017	OFF	control_additionnal	foliated	10	0
2	18	2017	OFF	control_additionnal	foliated	77	5
2	18	2017	OFF	control_additionnal	foliated	29	0
2	18	2017	OFF	control_additionnal	foliated	102	11
2	18	2017	OFF	control_additionnal	foliated	26	3
2	19	2017	OFF	control_additionnal	foliated	83	0
2	19	2017	OFF	control_additionnal	foliated	81	0
2	19	2017	OFF	control_additionnal	foliated	26	0
2	19	2017	OFF	control_additionnal	foliated	60	1
2	19	2017	OFF	control_additionnal	foliated	28	0
2	19	2017	OFF	control_additionnal	foliated	58	0
2	20	2017	OFF	control_additionnal	foliated	38	1
2	20	2017	OFF	control_additionnal	foliated	64	0
2	20	2017	OFF	control_additionnal	foliated	110	8
2	20	2017	OFF	control_additionnal	foliated	108	0
2	20	2017	OFF	control_additionnal	foliated	92	4
2	20	2017	OFF	control_additionnal	foliated	65	1
2	21	2017	OFF	control_additionnal	foliated	89	0
2	21	2017	OFF	control_additionnal	foliated	53	3
2	21	2017	OFF	control_additionnal	foliated	46	0
2	21	2017	OFF	control_additionnal	foliated	102	0
2	21	2017	OFF	control_additionnal	foliated	104	0
2	21	2017	OFF	control_additionnal	foliated	71	0
2	22	2017	OFF	control_additionnal	foliated	129	0
2	22	2017	OFF	control_additionnal	foliated	66	0
2	22	2017	OFF	control_additionnal	foliated	108	0
2	22	2017	OFF	control_additionnal	foliated	38	0
2	22	2017	OFF	control_additionnal	foliated	24	0
2	22	2017	OFF	control_additionnal	foliated	106	0
2	23	2017	OFF	control_additionnal	foliated	30	2
2	23	2017	OFF	control_additionnal	foliated	76	1
2	23	2017	OFF	control_additionnal	foliated	38	6
2	23	2017	OFF	control_additionnal	foliated	122	6
2	23	2017	OFF	control_additionnal	foliated	57	3
2	23	2017	OFF	control_additionnal	foliated	98	0
2	27	2017	ON	control_additionnal	foliated	2	29
2	27	2017	ON	control_additionnal	foliated	20	6
2	27	2017	ON	control_additionnal	foliated	3	12
2	27	2017	ON	control_additionnal	foliated	11	16
2	27	2017	ON	control_additionnal	foliated	12	32
2	27	2017	ON	control_additionnal	foliated	1	14
2	28	2017	ON	control_additionnal	foliated	18	5
2	28	2017	ON	control_additionnal	foliated	4	16
2	28	2017	ON	control_additionnal	foliated	2	12
2	28	2017	ON	control_additionnal	foliated	10	16
2	28	2017	ON	control_additionnal	foliated	5	32
2	28	2017	ON	control_additionnal	foliated	7	14
2	29	2017	ON	control_additionnal	foliated	1	12
2	29	2017	ON	control_additionnal	foliated	32	55
2	29	2017	ON	control_additionnal	foliated	6	73
2	29	2017	ON	control_additionnal	foliated	21	27
2	29	2017	ON	control_additionnal	foliated	13	46
2	29	2017	ON	control_additionnal	foliated	8	30
2	30	2017	OFF	control_additionnal	foliated	84	0
2	30	2017	OFF	control_additionnal	foliated	100	0
2	30	2017	OFF	control_additionnal	foliated	109	0
2	30	2017	OFF	control_additionnal	foliated	134	0
2	30	2017	OFF	control_additionnal	foliated	121	0
2	30	2017	OFF	control_additionnal	foliated	117	0
2	31	2017	OFF	control_additionnal	foliated	34	1
2	31	2017	OFF	control_additionnal	foliated	52	0
2	31	2017	OFF	control_additionnal	foliated	150	9
2	31	2017	OFF	control_additionnal	foliated	62	0
2	31	2017	OFF	control_additionnal	foliated	68	1
2	31	2017	OFF	control_additionnal	foliated	197	0
2	33	2017	ON	control_additionnal	foliated	33	11
2	33	2017	ON	control_additionnal	foliated	22	42
2	33	2017	ON	control_additionnal	foliated	0	59
2	33	2017	ON	control_additionnal	foliated	3	29
2	33	2017	ON	control_additionnal	foliated	8	37
2	33	2017	ON	control_additionnal	foliated	3	30
2	34	2017	ON	control_additionnal	foliated	7	58
2	34	2017	ON	control_additionnal	foliated	4	76
2	34	2017	ON	control_additionnal	foliated	9	68
2	34	2017	ON	control_additionnal	foliated	8	11
2	34	2017	ON	control_additionnal	foliated	6	19
2	34	2017	ON	control_additionnal	foliated	5	46
2	36	2017	ON	control_additionnal	foliated	23	122
2	36	2017	ON	control_additionnal	foliated	8	51
2	36	2017	ON	control_additionnal	foliated	19	41
2	36	2017	ON	control_additionnal	foliated	22	59
2	36	2017	ON	control_additionnal	foliated	15	55
2	36	2017	ON	control_additionnal	foliated	6	3
2	37	2017	OFF	control_additionnal	foliated	108	0
2	37	2017	OFF	control_additionnal	foliated	36	0
2	37	2017	OFF	control_additionnal	foliated	29	2
2	37	2017	OFF	control_additionnal	foliated	32	0
2	37	2017	OFF	control_additionnal	foliated	17	0
2	37	2017	OFF	control_additionnal	foliated	19	0
2	39	2017	OFF	control_additionnal	foliated	120	0
2	39	2017	OFF	control_additionnal	foliated	70	0
2	39	2017	OFF	control_additionnal	foliated	33	3
2	39	2017	OFF	control_additionnal	foliated	267	0
2	39	2017	OFF	control_additionnal	foliated	72	1
2	39	2017	OFF	control_additionnal	foliated	191	2
2	41	2017	OFF	control_additionnal	foliated	82	2
2	41	2017	OFF	control_additionnal	foliated	54	0
2	41	2017	OFF	control_additionnal	foliated	99	0
2	41	2017	OFF	control_additionnal	foliated	29	0
2	41	2017	OFF	control_additionnal	foliated	41	0
2	41	2017	OFF	control_additionnal	foliated	81	1
3	1	2017	ON	control_additionnal	foliated	0	23
3	1	2017	ON	control_additionnal	foliated	4	32
3	1	2017	ON	control_additionnal	foliated	3	17
3	1	2017	ON	control_additionnal	foliated	1	32
3	1	2017	ON	control_additionnal	foliated	1	64
3	1	2017	ON	control_additionnal	foliated	9	41
3	2	2017	ON	control_additionnal	foliated	12	40
3	2	2017	ON	control_additionnal	foliated	7	45
3	2	2017	ON	control_additionnal	foliated	2	41
3	2	2017	ON	control_additionnal	foliated	1	24
3	3	2017	ON	control_additionnal	foliated	15	75
3	3	2017	ON	control_additionnal	foliated	12	39
3	3	2017	ON	control_additionnal	foliated	16	24
3	3	2017	ON	control_additionnal	foliated	7	36
3	3	2017	ON	control_additionnal	foliated	0	13
3	4	2017	OFF	control_additionnal	foliated	58	6
3	4	2017	OFF	control_additionnal	foliated	67	16
3	4	2017	OFF	control_additionnal	foliated	30	1
3	4	2017	OFF	control_additionnal	foliated	47	0
3	4	2017	OFF	control_additionnal	foliated	49	0
3	4	2017	OFF	control_additionnal	foliated	63	0
3	8	2017	OFF	control_additionnal	foliated	66	0
3	8	2017	OFF	control_additionnal	foliated	59	2
3	8	2017	OFF	control_additionnal	foliated	39	4
3	8	2017	OFF	control_additionnal	foliated	80	1
3	8	2017	OFF	control_additionnal	foliated	58	1
3	8	2017	OFF	control_additionnal	foliated	37	9
3	9	2017	OFF	control_additionnal	foliated	42	0
3	9	2017	OFF	control_additionnal	foliated	111	1
3	9	2017	OFF	control_additionnal	foliated	78	0
3	9	2017	OFF	control_additionnal	foliated	65	1
3	9	2017	OFF	control_additionnal	foliated	54	1
3	9	2017	OFF	control_additionnal	foliated	33	0
3	13	2017	OFF	control_additionnal	foliated	100	3
3	13	2017	OFF	control_additionnal	foliated	123	1
3	13	2017	OFF	control_additionnal	foliated	113	2
3	13	2017	OFF	control_additionnal	foliated	68	7
3	13	2017	OFF	control_additionnal	foliated	24	6
3	16	2017	OFF	control_additionnal	foliated	58	2
3	16	2017	OFF	control_additionnal	foliated	45	2
3	16	2017	OFF	control_additionnal	foliated	32	0
3	16	2017	OFF	control_additionnal	foliated	71	0
3	16	2017	OFF	control_additionnal	foliated	42	0
3	16	2017	OFF	control_additionnal	foliated	51	0
3	17	2017	OFF	control_additionnal	foliated	146	0
3	17	2017	OFF	control_additionnal	foliated	141	1
3	17	2017	OFF	control_additionnal	foliated	57	0
3	17	2017	OFF	control_additionnal	foliated	131	1
3	17	2017	OFF	control_additionnal	foliated	78	1
3	17	2017	OFF	control_additionnal	foliated	82	0
3	29	2017	OFF	control_additionnal	foliated	35	1
3	29	2017	OFF	control_additionnal	foliated	76	0
3	29	2017	OFF	control_additionnal	foliated	110	4
3	29	2017	OFF	control_additionnal	foliated	123	0
3	29	2017	OFF	control_additionnal	foliated	36	0
3	29	2017	OFF	control_additionnal	foliated	46	2
3	33	2017	OFF	control_additionnal	foliated	148	0
3	33	2017	OFF	control_additionnal	foliated	42	0
3	33	2017	OFF	control_additionnal	foliated	76	0
3	33	2017	OFF	control_additionnal	foliated	168	0
3	33	2017	OFF	control_additionnal	foliated	173	1
3	33	2017	OFF	control_additionnal	foliated	56	0
3	37	2017	OFF	control_additionnal	foliated	83	3
3	37	2017	OFF	control_additionnal	foliated	91	3
3	37	2017	OFF	control_additionnal	foliated	134	1
3	37	2017	OFF	control_additionnal	foliated	33	6
3	37	2017	OFF	control_additionnal	foliated	163	3
3	37	2017	OFF	control_additionnal	foliated	31	0
4	1	2017	ON	control_additionnal	foliated	1	4
4	1	2017	ON	control_additionnal	foliated	7	52
4	1	2017	ON	control_additionnal	foliated	0	7
4	1	2017	ON	control_additionnal	foliated	5	40
4	1	2017	ON	control_additionnal	foliated	3	41
4	2	2017	ON	control_additionnal	foliated	5	19
4	2	2017	ON	control_additionnal	foliated	4	1
4	2	2017	ON	control_additionnal	foliated	17	19
4	2	2017	ON	control_additionnal	foliated	9	42
4	2	2017	ON	control_additionnal	foliated	2	16
4	2	2017	ON	control_additionnal	foliated	21	18
4	2	2017	ON	control_additionnal	foliated	21	12
4	3	2017	ON	control_additionnal	foliated	1	25
4	3	2017	ON	control_additionnal	foliated	0	19
4	3	2017	ON	control_additionnal	foliated	10	8
4	3	2017	ON	control_additionnal	foliated	0	6
4	3	2017	ON	control_additionnal	foliated	12	11
4	3	2017	ON	control_additionnal	foliated	1	33
4	4	2017	ON	control_additionnal	foliated	5	7
4	4	2017	ON	control_additionnal	foliated	5	6
4	4	2017	ON	control_additionnal	foliated	4	15
4	4	2017	ON	control_additionnal	foliated	21	21
4	4	2017	ON	control_additionnal	foliated	4	12
4	4	2017	ON	control_additionnal	foliated	15	30
4	6	2017	ON	control_additionnal	foliated	2	12
4	6	2017	ON	control_additionnal	foliated	1	16
4	6	2017	ON	control_additionnal	foliated	2	10
4	6	2017	ON	control_additionnal	foliated	0	15
4	6	2017	ON	control_additionnal	foliated	0	17
4	6	2017	ON	control_additionnal	foliated	5	15
4	7	2017	ON	control_additionnal	foliated	2	14
4	7	2017	ON	control_additionnal	foliated	4	29
4	7	2017	ON	control_additionnal	foliated	7	35
4	7	2017	ON	control_additionnal	foliated	7	27
4	7	2017	ON	control_additionnal	foliated	3	10
4	7	2017	ON	control_additionnal	foliated	4	34
4	12	2017	OFF	control_additionnal	foliated	40	0
4	12	2017	OFF	control_additionnal	foliated	17	0
4	12	2017	OFF	control_additionnal	foliated	27	0
4	12	2017	OFF	control_additionnal	foliated	17	0
4	12	2017	OFF	control_additionnal	foliated	65	0
4	12	2017	OFF	control_additionnal	foliated	28	0
4	18	2017	OFF	control_additionnal	foliated	23	0
4	18	2017	OFF	control_additionnal	foliated	21	0
4	18	2017	OFF	control_additionnal	foliated	126	8
4	18	2017	OFF	control_additionnal	foliated	23	0
4	18	2017	OFF	control_additionnal	foliated	24	0
4	18	2017	OFF	control_additionnal	foliated	7	0
4	20	2017	ON	control_additionnal	foliated	12	63
4	20	2017	ON	control_additionnal	foliated	11	17
4	20	2017	ON	control_additionnal	foliated	9	24
4	20	2017	ON	control_additionnal	foliated	10	12
4	20	2017	ON	control_additionnal	foliated	1	13
4	20	2017	ON	control_additionnal	foliated	4	19
4	21	2017	ON	control_additionnal	foliated	8	49
4	21	2017	ON	control_additionnal	foliated	8	37
4	21	2017	ON	control_additionnal	foliated	4	11
4	21	2017	ON	control_additionnal	foliated	14	23
4	21	2017	ON	control_additionnal	foliated	8	27
4	21	2017	ON	control_additionnal	foliated	8	25
4	22	2017	ON	control_additionnal	foliated	15	55
4	22	2017	ON	control_additionnal	foliated	12	69
4	22	2017	ON	control_additionnal	foliated	3	16
4	22	2017	ON	control_additionnal	foliated	12	35
4	22	2017	ON	control_additionnal	foliated	15	3
4	22	2017	ON	control_additionnal	foliated	22	50
4	23	2017	ON	control_additionnal	foliated	9	91
4	23	2017	ON	control_additionnal	foliated	7	9
4	23	2017	ON	control_additionnal	foliated	13	34
4	23	2017	ON	control_additionnal	foliated	1	19
4	23	2017	ON	control_additionnal	foliated	7	15
4	23	2017	ON	control_additionnal	foliated	18	71
4	24	2017	OFF	control_additionnal	foliated	30	0
4	24	2017	OFF	control_additionnal	foliated	16	0
4	24	2017	OFF	control_additionnal	foliated	35	0
4	24	2017	OFF	control_additionnal	foliated	104	0
4	24	2017	OFF	control_additionnal	foliated	86	0
4	24	2017	OFF	control_additionnal	foliated	80	0
4	25	2017	OFF	control_additionnal	foliated	116	0
4	25	2017	OFF	control_additionnal	foliated	141	0
4	25	2017	OFF	control_additionnal	foliated	41	1
4	25	2017	OFF	control_additionnal	foliated	36	1
4	25	2017	OFF	control_additionnal	foliated	48	0
4	25	2017	OFF	control_additionnal	foliated	35	0
4	26	2017	ON	control_additionnal	foliated	6	65
4	26	2017	ON	control_additionnal	foliated	26	68
4	26	2017	ON	control_additionnal	foliated	5	66
4	26	2017	ON	control_additionnal	foliated	1	28
4	26	2017	ON	control_additionnal	foliated	19	34
4	26	2017	ON	control_additionnal	foliated	2	23
4	27	2017	OFF	control_additionnal	foliated	111	0
4	27	2017	OFF	control_additionnal	foliated	68	0
4	27	2017	OFF	control_additionnal	foliated	39	0
4	27	2017	OFF	control_additionnal	foliated	89	0
4	27	2017	OFF	control_additionnal	foliated	86	0
4	27	2017	OFF	control_additionnal	foliated	38	0
4	29	2017	OFF	control_additionnal	foliated	15	0
4	29	2017	OFF	control_additionnal	foliated	88	0
4	29	2017	OFF	control_additionnal	foliated	79	0
4	29	2017	OFF	control_additionnal	foliated	122	3
4	29	2017	OFF	control_additionnal	foliated	51	5
4	29	2017	OFF	control_additionnal	foliated	103	0
4	31	2017	ON	control_additionnal	foliated	10	96
4	31	2017	ON	control_additionnal	foliated	6	56
4	31	2017	ON	control_additionnal	foliated	15	59
4	31	2017	ON	control_additionnal	foliated	11	17
4	31	2017	ON	control_additionnal	foliated	1	18
4	31	2017	ON	control_additionnal	foliated	12	95
4	32	2017	OFF	control_additionnal	foliated	21	0
4	32	2017	OFF	control_additionnal	foliated	22	0
4	32	2017	OFF	control_additionnal	foliated	103	0
4	32	2017	OFF	control_additionnal	foliated	40	0
4	32	2017	OFF	control_additionnal	foliated	87	0
4	32	2017	OFF	control_additionnal	foliated	97	0
4	34	2017	OFF	control_additionnal	foliated	102	0
4	34	2017	OFF	control_additionnal	foliated	45	0
4	34	2017	OFF	control_additionnal	foliated	75	0
4	34	2017	OFF	control_additionnal	foliated	20	0
4	34	2017	OFF	control_additionnal	foliated	18	0
4	34	2017	OFF	control_additionnal	foliated	12	0
4	36	2017	ON	control_additionnal	foliated	7	23
4	36	2017	ON	control_additionnal	foliated	8	21
4	36	2017	ON	control_additionnal	foliated	6	51
4	36	2017	ON	control_additionnal	foliated	10	10
4	36	2017	ON	control_additionnal	foliated	0	37
4	36	2017	ON	control_additionnal	foliated	10	24
4	37	2017	ON	control_additionnal	foliated	2	25
4	37	2017	ON	control_additionnal	foliated	0	20
4	37	2017	ON	control_additionnal	foliated	1	43
4	37	2017	ON	control_additionnal	foliated	2	41
4	37	2017	ON	control_additionnal	foliated	5	34
4	37	2017	ON	control_additionnal	foliated	3	41
4	38	2017	ON	control_additionnal	foliated	1	17
4	38	2017	ON	control_additionnal	foliated	3	19
4	38	2017	ON	control_additionnal	foliated	6	98
4	38	2017	ON	control_additionnal	foliated	20	21
4	38	2017	ON	control_additionnal	foliated	4	45
4	38	2017	ON	control_additionnal	foliated	6	29
4	40	2017	OFF	control_additionnal	foliated	147	6
4	40	2017	OFF	control_additionnal	foliated	89	0
4	40	2017	OFF	control_additionnal	foliated	90	1
4	40	2017	OFF	control_additionnal	foliated	34	0
4	40	2017	OFF	control_additionnal	foliated	82	1
4	40	2017	OFF	control_additionnal	foliated	80	0
4	42	2017	OFF	control_additionnal	foliated	25	3
4	42	2017	OFF	control_additionnal	foliated	50	0
4	42	2017	OFF	control_additionnal	foliated	38	0
4	42	2017	OFF	control_additionnal	foliated	32	0
4	42	2017	OFF	control_additionnal	foliated	15	0
4	42	2017	OFF	control_additionnal	foliated	94	0
1	2	2018	OFF	control_additionnal		95	0
1	3	2018	OFF	control_additionnal		58	3
1	4	2018	OFF	control_additionnal		80	1
1	5	2018	OFF	control_additionnal		131	0
1	6	2018	OFF	control_additionnal		128	4
1	7	2018	OFF	control_additionnal		104	2
1	8	2018	OFF	control_additionnal		71	10
1	9	2018	OFF	control_additionnal		93	0
1	10	2018	OFF	control_additionnal		72	0
1	33	2018	ON	control_additionnal		24	59
1	34	2018	ON	control_additionnal		55	80
1	35	2018	ON	control_additionnal		23	81
1	36	2018	ON	control_additionnal		61	74
1	38	2018	OFF	control_additionnal		164	0
1	39	2018	OFF	control_additionnal		177	0
1	40	2018	OFF	control_additionnal		120	0
1	63	2018	OFF	control_additionnal		171	0
1	67	2018	OFF	control_additionnal		130	0
1	69	2018	OFF	control_additionnal		188	0
2	2	2018	OFF	control_additionnal		132	0
2	3	2018	OFF	control_additionnal		124	2
2	4	2018	OFF	control_additionnal		56	0
2	6	2018	OFF	control_additionnal		111	1
2	7	2018	OFF	control_additionnal		118	0
2	8	2018	OFF	control_additionnal		112	0
2	9	2018	ON	control_additionnal		70	88
2	11	2018	ON	control_additionnal		62	68
2	14	2018	ON	control_additionnal		52	82
2	16	2018	ON	control_additionnal		50	76
2	17	2018	ON	control_additionnal		38	97
2	18	2018	ON	control_additionnal		30	79
2	19	2018	ON	control_additionnal		31	75
2	20	2018	ON	control_additionnal		43	73
2	21	2018	ON	control_additionnal		51	116
2	22	2018	ON	control_additionnal		31	99
2	23	2018	ON	control_additionnal		44	118
2	27	2018	OFF	control_additionnal		114	0
2	28	2018	OFF	control_additionnal		119	0
2	29	2018	OFF	control_additionnal		122	1
2	30	2018	ON	control_additionnal		13	122
2	31	2018	ON	control_additionnal		52	91
2	33	2018	OFF	control_additionnal		75	0
2	34	2018	OFF	control_additionnal		70	0
2	36	2018	OFF	control_additionnal		100	0
3	4	2018	ON	control_additionnal		0	112
3	8	2018	ON	control_additionnal		25	108
3	9	2018	ON	control_additionnal		13	88
3	17	2018	ON	control_additionnal		31	81
4	23	2018	OFF	control_additionnal		100	0
4	26	2018	OFF	control_additionnal		100	0
4	31	2018	OFF	control_additionnal		100	0
4	36	2018	OFF	control_additionnal		100	0
4	37	2018	OFF	control_additionnal		100	0
4	38	2018	OFF	control_additionnal		100	0
4	40	2018	ON	control_additionnal		33	125
4	42	2018	ON	control_additionnal		52	97
2	45	2017	OFF	control-off	non-fruiting	37	0
2	45	2017	OFF	control-off	non-fruiting	82	0
2	45	2017	OFF	control-off	non-fruiting	54	0
2	45	2017	OFF	control-off	non-fruiting	85	0
2	45	2017	OFF	control-off	non-fruiting	17	0
2	46	2017	OFF	control-off	non-fruiting	91	2
2	46	2017	OFF	control-off	non-fruiting	111	0
2	46	2017	OFF	control-off	non-fruiting	70	0
2	46	2017	OFF	control-off	non-fruiting	65	0
2	46	2017	OFF	control-off	non-fruiting	99	0
2	46	2017	OFF	control-off	non-fruiting	62	2
2	46	2017	OFF	control-off	non-fruiting	28	0
2	57	2017	OFF	control-off	non-fruiting	51	2
2	57	2017	OFF	control-off	non-fruiting	30	2
2	57	2017	OFF	control-off	non-fruiting	66	0
2	57	2017	OFF	control-off	non-fruiting	28	0
2	57	2017	OFF	control-off	non-fruiting	15	0
2	57	2017	OFF	control-off	non-fruiting	36	2
1	16	2018	OFF	control-off	non-fruiting	88	2
1	16	2018	OFF	control-off	non-fruiting	51	3
1	16	2018	OFF	control-off	non-fruiting	34	0
1	16	2018	OFF	control-off	non-fruiting	37	0
4	11	2018	OFF	control-off	non-fruiting	98	0
4	11	2018	OFF	control-off	non-fruiting	46	0
4	11	2018	OFF	control-off	non-fruiting	48	0
4	11	2018	OFF	control-off	non-fruiting	45	0
4	21	2018	OFF	control-off	non-fruiting	90	0
4	21	2018	OFF	control-off	non-fruiting	21	0
4	21	2018	OFF	control-off	non-fruiting	43	0
4	21	2018	OFF	control-off	non-fruiting	55	1
4	11	2017	ON	control-on	fruiting	5	56
4	11	2017	ON	control-on	fruiting	3	36
4	11	2017	ON	control-on	fruiting	2	28
4	11	2017	ON	control-on	fruiting	3	10
4	16	2017	ON	control-on	fruiting	7	25
4	16	2017	ON	control-on	fruiting	5	10
4	16	2017	ON	control-on	fruiting	15	36
4	16	2017	ON	control-on	fruiting	7	53
4	17	2017	ON	control-on	fruiting	6	23
4	17	2017	ON	control-on	fruiting	0	16
4	17	2017	ON	control-on	fruiting	0	6
4	17	2017	ON	control-on	fruiting	4	20
1	25	2018	ON	control-on	fruiting	12	59
1	25	2018	ON	control-on	fruiting	18	99
1	25	2018	ON	control-on	fruiting	27	31
1	25	2018	ON	control-on	fruiting	20	63
1	26	2018	ON	control-on	fruiting	18	37
1	26	2018	ON	control-on	fruiting	14	21
1	26	2018	ON	control-on	fruiting	12	44
1	26	2018	ON	control-on	fruiting	20	22
1	27	2018	ON	control-on	fruiting	10	67
1	27	2018	ON	control-on	fruiting	13	50
1	27	2018	ON	control-on	fruiting	2	32
1	27	2018	ON	control-on	fruiting	4	24
3	62	2017	OFF	half-tree	defoliated	17	67
3	62	2017	OFF	half-tree	defoliated	3	21
3	62	2017	OFF	half-tree	defoliated	12	37
3	62	2017	OFF	half-tree	defoliated	11	25
3	64	2017	OFF	half-tree	defoliated	10	69
3	64	2017	OFF	half-tree	defoliated	3	13
3	64	2017	OFF	half-tree	defoliated	3	26
3	64	2017	OFF	half-tree	defoliated	19	47
3	68	2017	OFF	half-tree	defoliated	8	17
3	68	2017	OFF	half-tree	defoliated	27	24
3	68	2017	OFF	half-tree	defoliated	8	27
3	68	2017	OFF	half-tree	defoliated	7	16
4	66	2017	ON	half-tree	defoliated	0	42
4	66	2017	ON	half-tree	defoliated	0	46
4	66	2017	ON	half-tree	defoliated	0	120
4	66	2017	ON	half-tree	defoliated	0	32
4	68	2017	ON	half-tree	defoliated	2	66
4	68	2017	ON	half-tree	defoliated	0	36
4	68	2017	ON	half-tree	defoliated	0	32
4	68	2017	ON	half-tree	defoliated	2	50
4	69	2017	ON	half-tree	defoliated	0	52
4	69	2017	ON	half-tree	defoliated	0	21
4	69	2017	ON	half-tree	defoliated	1	47
4	69	2017	ON	half-tree	defoliated	0	56
1	60	2018	OFF	half-tree	defoliated	18	6
3	58	2018	OFF	half-tree	defoliated	4	18
3	58	2018	OFF	half-tree	defoliated	5	29
3	59	2018	OFF	half-tree	defoliated	5	67
3	59	2018	OFF	half-tree	defoliated	1	24
3	59	2018	OFF	half-tree	defoliated	11	34
1	62	2018	ON	half-tree	defoliated	0	91
1	62	2018	ON	half-tree	defoliated	0	56
1	62	2018	ON	half-tree	defoliated	0	32
1	72	2018	ON	half-tree	defoliated	0	25
1	72	2018	ON	half-tree	defoliated	0	39
1	72	2018	ON	half-tree	defoliated	0	26
2	61	2018	ON	half-tree	defoliated	0	40
2	61	2018	ON	half-tree	defoliated	2	20
2	61	2018	ON	half-tree	defoliated	2	22
3	62	2017	OFF	half-tree	foliated	68	0
3	62	2017	OFF	half-tree	foliated	52	0
3	62	2017	OFF	half-tree	foliated	35	0
3	62	2017	OFF	half-tree	foliated	34	0
3	64	2017	OFF	half-tree	foliated	164	0
3	64	2017	OFF	half-tree	foliated	26	0
3	68	2017	OFF	half-tree	foliated	123	0
3	68	2017	OFF	half-tree	foliated	62	1
3	68	2017	OFF	half-tree	foliated	52	0
3	68	2017	OFF	half-tree	foliated	31	0
4	66	2017	ON	half-tree	foliated	4	59
4	66	2017	ON	half-tree	foliated	3	19
4	66	2017	ON	half-tree	foliated	5	34
4	66	2017	ON	half-tree	foliated	4	36
4	68	2017	ON	half-tree	foliated	7	132
4	68	2017	ON	half-tree	foliated	0	46
4	68	2017	ON	half-tree	foliated	4	21
4	68	2017	ON	half-tree	foliated	3	77
4	69	2017	ON	half-tree	foliated	1	57
4	69	2017	ON	half-tree	foliated	2	29
4	69	2017	ON	half-tree	foliated	2	20
4	69	2017	ON	half-tree	foliated	6	37
1	60	2018	OFF	half-tree	foliated	44	2
1	60	2018	OFF	half-tree	foliated	48	4
1	60	2018	OFF	half-tree	foliated	34	2
3	58	2018	OFF	half-tree	foliated	31	0
3	58	2018	OFF	half-tree	foliated	22	4
3	58	2018	OFF	half-tree	foliated	28	2
3	59	2018	OFF	half-tree	foliated	69	0
3	59	2018	OFF	half-tree	foliated	28	8
3	59	2018	OFF	half-tree	foliated	51	4
1	62	2018	ON	half-tree	foliated	13	45
1	62	2018	ON	half-tree	foliated	17	34
1	62	2018	ON	half-tree	foliated	9	42
1	72	2018	ON	half-tree	foliated	12	18
1	72	2018	ON	half-tree	foliated	4	27
1	72	2018	ON	half-tree	foliated	4	28
2	61	2018	ON	half-tree	foliated	10	47
2	61	2018	ON	half-tree	foliated	4	18
2	61	2018	ON	half-tree	foliated	16	26
3	69	2017	ON	half-tree	fruiting	2	17
3	69	2017	ON	half-tree	fruiting	9	16
3	69	2017	ON	half-tree	fruiting	4	7
3	69	2017	ON	half-tree	fruiting	2	24
4	71	2017	ON	half-tree	fruiting	6	11
4	71	2017	ON	half-tree	fruiting	0	29
4	71	2017	ON	half-tree	fruiting	2	10
4	71	2017	ON	half-tree	fruiting	3	18
4	72	2017	ON	half-tree	fruiting	2	5
4	72	2017	ON	half-tree	fruiting	6	22
4	72	2017	ON	half-tree	fruiting	1	5
4	72	2017	ON	half-tree	fruiting	5	5
1	66	2018	ON	half-tree	fruiting	7	35
1	66	2018	ON	half-tree	fruiting	9	29
1	66	2018	ON	half-tree	fruiting	4	41
1	68	2018	ON	half-tree	fruiting	5	12
1	68	2018	ON	half-tree	fruiting	8	34
1	68	2018	ON	half-tree	fruiting	12	22
4	62	2018	ON	half-tree	fruiting	17	65
4	62	2018	ON	half-tree	fruiting	9	21
4	62	2018	ON	half-tree	fruiting	4	14
3	69	2017	ON	half-tree	non-fruiting	52	4
3	69	2017	ON	half-tree	non-fruiting	18	9
3	69	2017	ON	half-tree	non-fruiting	32	9
3	69	2017	ON	half-tree	non-fruiting	12	8
4	71	2017	ON	half-tree	non-fruiting	7	4
4	71	2017	ON	half-tree	non-fruiting	41	5
4	71	2017	ON	half-tree	non-fruiting	40	7
4	71	2017	ON	half-tree	non-fruiting	48	16
4	72	2017	ON	half-tree	non-fruiting	9	5
4	72	2017	ON	half-tree	non-fruiting	9	2
4	72	2017	ON	half-tree	non-fruiting	11	3
4	72	2017	ON	half-tree	non-fruiting	21	17
1	66	2018	ON	half-tree	non-fruiting	65	0
1	66	2018	ON	half-tree	non-fruiting	40	20
1	66	2018	ON	half-tree	non-fruiting	16	10
1	68	2018	ON	half-tree	non-fruiting	36	15
1	68	2018	ON	half-tree	non-fruiting	27	26
1	68	2018	ON	half-tree	non-fruiting	5	19
4	62	2018	ON	half-tree	non-fruiting	67	18
4	62	2018	ON	half-tree	non-fruiting	25	5
4	62	2018	ON	half-tree	non-fruiting	30	19
4	13	2017	ON	shoot	defoliated	2	21
4	13	2017	ON	shoot	defoliated	0	21
4	14	2017	ON	shoot	defoliated	0	21
4	14	2017	ON	shoot	defoliated	1	16
4	15	2017	ON	shoot	defoliated	6	10
4	15	2017	ON	shoot	defoliated	1	15
4	44	2017	OFF	shoot	defoliated	42	2
4	44	2017	OFF	shoot	defoliated	58	10
4	49	2017	OFF	shoot	defoliated	17	3
4	49	2017	OFF	shoot	defoliated	38	11
4	50	2017	OFF	shoot	defoliated	27	3
4	50	2017	OFF	shoot	defoliated	42	2
1	17	2018	OFF	shoot	defoliated	20	2
1	17	2018	OFF	shoot	defoliated	21	2
3	30	2018	OFF	shoot	defoliated	24	4
3	30	2018	OFF	shoot	defoliated	20	0
4	72	2018	OFF	shoot	defoliated	9	2
4	72	2018	OFF	shoot	defoliated	24	3
1	11	2018	ON	shoot	defoliated	0	29
1	11	2018	ON	shoot	defoliated	0	14
1	12	2018	ON	shoot	defoliated	0	21
1	12	2018	ON	shoot	defoliated	1	20
2	57	2018	ON	shoot	defoliated	0	32
2	57	2018	ON	shoot	defoliated	0	14
4	13	2017	ON	shoot	defoliated	5	60
4	13	2017	ON	shoot	defoliated	2	68
4	13	2017	ON	shoot	defoliated	1	92
4	14	2017	ON	shoot	defoliated	1	67
4	14	2017	ON	shoot	defoliated	1	74
4	14	2017	ON	shoot	defoliated	0	39
4	14	2017	ON	shoot	defoliated	0	37
4	15	2017	ON	shoot	defoliated	3	42
4	15	2017	ON	shoot	defoliated	2	37
4	13	2017	ON	shoot	foliated	3	65
4	13	2017	ON	shoot	foliated	4	33
4	13	2017	ON	shoot	foliated	2	38
4	14	2017	ON	shoot	foliated	2	51
4	14	2017	ON	shoot	foliated	2	16
4	15	2017	ON	shoot	foliated	5	43
4	15	2017	ON	shoot	foliated	7	38
4	15	2017	ON	shoot	foliated	3	22
4	15	2017	ON	shoot	foliated	6	51
4	44	2017	OFF	shoot	foliated	62	0
4	44	2017	OFF	shoot	foliated	31	0
4	49	2017	OFF	shoot	foliated	98	0
4	49	2017	OFF	shoot	foliated	73	0
4	50	2017	OFF	shoot	foliated	26	0
4	50	2017	OFF	shoot	foliated	169	0
4	13	2017	ON	shoot	foliated	4	36
4	13	2017	ON	shoot	foliated	1	55
4	14	2017	ON	shoot	foliated	2	48
4	14	2017	ON	shoot	foliated	0	46
4	15	2017	ON	shoot	foliated	1	30
4	15	2017	ON	shoot	foliated	1	34
4	44	2017	OFF	shoot	foliated	61	5
4	44	2017	OFF	shoot	foliated	93	4
4	49	2017	OFF	shoot	foliated	32	4
4	49	2017	OFF	shoot	foliated	53	6
4	50	2017	OFF	shoot	foliated	42	4
4	50	2017	OFF	shoot	foliated	53	2
1	17	2018	OFF	shoot	foliated	27	0
1	17	2018	OFF	shoot	foliated	28	0
3	30	2018	OFF	shoot	foliated	22	0
3	30	2018	OFF	shoot	foliated	25	0
4	72	2018	OFF	shoot	foliated	20	0
4	72	2018	OFF	shoot	foliated	30	0
1	11	2018	ON	shoot	foliated	1	19
1	11	2018	ON	shoot	foliated	0	12
1	12	2018	ON	shoot	foliated	0	20
1	12	2018	ON	shoot	foliated	2	13
2	57	2018	ON	shoot	foliated	0	21
2	57	2018	ON	shoot	foliated	0	16
1	1	2018	ON	shoot	fruiting	2	23
1	1	2018	ON	shoot	fruiting	0	29
3	33	2018	ON	shoot	fruiting	10	8
3	33	2018	ON	shoot	fruiting	5	4
3	47	2018	ON	shoot	fruiting	6	13
3	47	2018	ON	shoot	fruiting	1	17
1	1	2018	ON	shoot	non-fruiting	6	14
1	1	2018	ON	shoot	non-fruiting	0	24
3	33	2018	ON	shoot	non-fruiting	8	6
3	33	2018	ON	shoot	non-fruiting	5	4
3	47	2018	ON	shoot	non-fruiting	8	7
3	47	2018	ON	shoot	non-fruiting	11	13

## Sheet: GA
scale_Treatment	leaf and fruit presence	GA12	GA15	GA24	GA9	GA51	GA4	GA34	GA53	GA44	GA19	GA20	GA29	GA1	GA8
control_off	non-fruiting	0.31	0.22	0.39	1.15	0.1	0.13	0.18	0.18	0.59	0.59	0.16	1.09	2	2.7
control_off	non-fruiting	0.27	0.22	0.47	0.71	0.11	0.1	0.28	0.22	0.99	0.48	0.17	0.85	2.47	1.73
control_off	non-fruiting	0.21	0.17	0.56	4.29	0.26	0.19	0.26	0.18	1	0.41	0.15	0.95	2.98	N/A
control_on	fruiting	0.09	0.17	0.5	0.32	0.06	0.18	0.12	0.29	1.82	0.31	0.12	0.38	2.11	N/A
control_on	fruiting	0.04	0.25	0.46	0.17	0.1	0.15	0.14	0.32	1.7	0.38	0.14	0.37	1.35	21.85
control_on	fruiting	0.05	0.27	0.52	0.8	0.2	0.17	0.14	0.28	1.08	0.5	0.1	0.75	2.56	15.5
branch	defoliated non-fruiting	0.17	0.35	0.4	5.2	0.2	0.29	0.21	0.57	2.07	0.66	0.08	N/F	5.03	20.33
branch	defoliated non-fruiting	0.03	0.22	0.4	9.05	0.18	0.54	0.13	0.29	0.57	0.33	0.2	N/F	3.43	4.71
branch	defoliated non-fruiting	0.06	0.25	0.33	0.34	0.11	0.32	0.08	0.23	0.92	1.44	0.14	N/F	1.23	2.54
branch	defoliated fruiting	0.06	0.18	0.38	0.44	0.09	0.32	0.06	0.23	2.49	0.12	0.05	N/F	1.43	8.31
branch	defoliated fruiting	0.25	0.05	0.52	0.34	0.15	0.26	0.03	0.19	0.81	0.11	0.08	N/F	2.23	3.8
branch	defoliated fruiting	0.1	0.21	0.55	0.25	0.21	0.34	0.1	0.14	1.99	0.05	0.07	0.03	1.98	2.42
branch	foliated non-fruiting	0.29	0.11	0.42	0.66	0.07	0.05	0.03	0.68	4.42	0.35	0.18	0.34	6.55	6.96
branch	foliated non-fruiting	0.21	0.25	0.5	1.77	0.08	0.16	0.04	0.19	1.81	0.26	0.11	0.19	1.52	1.12
branch	foliated non-fruiting	0.06	0.21	0.32	3.36	0.02	0.16	0.06	0.33	2.62	1.4	0.07	0.11	1.1	5.5
branch	foliated fruiting	0.12	0.22	0.63	0.16	0.06	0.11	0.23	0.32	3.01	0.18	0.16	0.52	1.73	6.7
branch	foliated fruiting	0.12	0.09	0.14	0.78	0.09	0.06	0.07	0.21	0.99	0.16	N/F	0.43	3.45	1.75
branch	foliated fruiting	0.11	0.27	0.39	0.87	0.01	0.15	0.05	0.31	3.93	1.57	0.04	0.18	1.92	2.5
branch	non-fruiting	0.18	0.22	0.38	0.07	0.1	0.08	0.11	0.5	1.2	0.51	0.06	0.05	2.39	2.25
branch	non-fruiting	0.51	N/F	N/F	0.68	0.13	0.14	0.14	0.32	0.18	0.58	N/F	0.25	2.13	4.47
branch	non-fruiting	0.11	0.2	0.55	2.86	0.12	0.07	0.1	0.74	2.93	0.71	0.1	0.03	1.2	3.31
branch	fruiting	0.07	0.11	0.43	0.4	0.27	0.16	0.17	0.17	0.51	0.13	0.08	0.06	3.47	17.57
branch	fruiting	0.13	0.25	0.53	0.26	0.09	0.07	0.29	0.22	1.8	0.21	0.09	0.13	3.05	23.49
branch	fruiting	0.15	0.22	0.5	0.55	0.05	0.09	0.08	0.18	1.37	0.15	0.08	0.71	0.68	5.75
half-tree	non-fruiting	0.19	0.17	0.37	1.21	0.16	0.1	0.14	0.26	1.24	0.54	0.1	0.56	4.26	7.8
half-tree	non-fruiting	0.1	0.17	0.42	1.8	0.08	0.09	0.08	0.44	1.4	0.69	0.12	N/F	2.49	0.8
half-tree	non-fruiting	0.18	0.06	0.31	4.72	0.23	0.18	0.04	0.33	1.59	0.3	0.08	0.31	10.87	5.72
half-tree	fruiting	0.17	0.21	0.33	0.19	0.05	0.07	0.13	0.2	2.07	0.2	0.09	0.1	1.77	3.17
half-tree	fruiting	0.13	0.21	0.44	0.3	0.06	0.08	0.05	0.25	1.79	0.23	0.05	N/F	2.29	7.07
half-tree	fruiting	0.14	0.26	0.81	0.14	0.06	0.16	0.1	0.34	2.27	0.11	0.14	0.28	1.71	1.25

## Sheet: CropLoad_MFW
row	tree	year	Crop_status	scale_Treatment	leaf and fruit presence	total_fruit_weight	total_fruit_number	mean_fruit_weight	TCSA	CropLoad
1	2	2015		Control_additionnal		0.74	7	0.105714	27.25	0.256881
1	3	2015		Control_additionnal		1.22	8	0.1525	27.84	0.287356
1	4	2015		Control_additionnal		0.75	5	0.15	28.74	0.173974
1	5	2015		Control_additionnal		0.59	5	0.118	23.55	0.212314
1	6	2015		Control_additionnal		5.84	41	0.142439	30.27	1.35448
1	7	2015		Control_additionnal		2.01	9	0.223333	19.13	0.470465
1	8	2015		Control_additionnal		2.86	20	0.143	30.27	0.66072
1	9	2015		Control_additionnal		5.49	41	0.133902	41.39	0.990577
1	10	2015		Control_additionnal		1.18	8	0.1475	34.12	0.234467
1	17	2015		Control_additionnal		4.58	47	0.0974468	33.46	1.40466
1	38	2015		Control_additionnal		8.71	70	0.124429	45.1	1.55499
1	39	2015		Control_additionnal		1.09	8	0.13625	28.14	0.284293
1	40	2015		Control_additionnal		3.94	24	0.164167	35.78	0.670766
2	2	2015		Control_additionnal		0.27	2	0.135	32.49	0.0615574
2	3	2015		Control_additionnal		0.39	4	0.0975	23.55	0.169851
2	4	2015		Control_additionnal			0		20.38	0
2	6	2015		Control_additionnal		0.97	4	0.2425	17.91	0.223339
2	7	2015		Control_additionnal		0.42	4	0.105	26.08	0.153374
2	8	2015		Control_additionnal		3.5	30	0.116667	35.11	0.854457
2	27	2015		Control_additionnal		2.01	13	0.154615	27.25	0.477064
2	28	2015		Control_additionnal		3.24	21	0.154286	27.25	0.770642
2	29	2015		Control_additionnal		1.34	9	0.148889	28.74	0.313152
2	33	2015		Control_additionnal		1.43	9	0.158889	29.05	0.309811
2	34	2015		Control_additionnal		1.75	13	0.134615	27.84	0.466954
2	36	2015		Control_additionnal			0		36.8	0
3	1	2015		Control_additionnal		1.64	15	0.109333	16.97	0.883913
3	2	2015		Control_additionnal		0.64	4	0.16	20.38	0.196271
3	3	2015		Control_additionnal		2.04	9	0.226667	21.15	0.425532
4	20	2015		Control_additionnal		1.62	8	0.2025	25.8	0.310078
4	21	2015		Control_additionnal		5.77	43	0.134186	30.27	1.42055
4	22	2015		Control_additionnal		2.5	15	0.166667	30.27	0.49554
4	23	2015		Control_additionnal		2.78	20	0.139	33.46	0.597729
4	25	2015		Control_additionnal		24.93	220	0.113318	16.97	13.0006
4	26	2015		Control_additionnal		2.87	19	0.151053	25.8	0.736434
4	31	2015		Control_additionnal		4.62	30	0.154	38.54	0.778412
1	21	2016		Control_additionnal			0		60.2	0
1	23	2016		Control_additionnal			0		16.5	0
1	25	2016		Control_additionnal		0.39	4	0.0975	20.9	0.191388
1	26	2016		Control_additionnal		1.24	6	0.206667	18.9	0.31746
1	27	2016		Control_additionnal		3.08	16	0.1925	30.9	0.517799
1	33	2016		Control_additionnal		0.24	1	0.24	31.8	0.0314465
1	34	2016		Control_additionnal		0.07	2	0.035	35.1	0.0569801
1	35	2016		Control_additionnal		1.74	10	0.174	28.7	0.348432
1	36	2016		Control_additionnal		0.69	4	0.1725	42.1	0.0950119
1	46	2016		Control_additionnal		3.9	24	0.1625	28.7	0.836237
1	49	2016		Control_additionnal		2.68	16	0.1675
1	57	2016		Control_additionnal		11.69	73	0.160137	31.8	2.2956
1	62	2016		Control_additionnal		0.84	4	0.21	20.4	0.196078
1	66	2016		Control_additionnal		1.97	9	0.218889	69.3	0.12987
1	68	2016		Control_additionnal		6.1	30	0.203333	79	0.379747
2	9	2016		Control_additionnal			0		30.3	0
2	10	2016		Control_additionnal		0.24	2	0.12	12	0.166667
2	14	2016		Control_additionnal		0.45	3	0.15	23	0.130435
2	15	2016		Control_additionnal		1.13	7	0.161429	20.4	0.343137
2	16	2016		Control_additionnal		1.25	7	0.178571	21.7	0.322581
2	17	2016		Control_additionnal			0		28.7	0
2	18	2016		Control_additionnal		1.65	9	0.183333	22.2	0.405405
2	19	2016		Control_additionnal		2.35	11	0.213636	22.5	0.488889
2	20	2016		Control_additionnal		4.96	26	0.190769	24.4	1.06557
2	21	2016		Control_additionnal		1.37	8	0.17125	24.7	0.323887
2	22	2016		Control_additionnal		0.95	5	0.19	23	0.217391
2	23	2016		Control_additionnal		1.62	10	0.162	16.7	0.598802
2	30	2016		Control_additionnal		1.7	10	0.17	21.7	0.460829
2	31	2016		Control_additionnal		2.62	16	0.16375	23.8	0.672269
2	37	2016		Control_additionnal		1	6	0.166667	19.4	0.309278
2	39	2016		Control_additionnal		0.25	1	0.25	37.1	0.0269542
2	41	2016		Control_additionnal		1.25	6	0.208333	20.9	0.287081
3	4	2016		Control_additionnal			0		19.9	0
3	8	2016		Control_additionnal		1.49	8	0.18625	27.8	0.28777
3	9	2016		Control_additionnal		3.26	35	0.0931429	14.9	2.34899
3	13	2016		Control_additionnal		3.3	18	0.183333	19.6	0.918367
3	16	2016		Control_additionnal		1.39	6	0.231667	16.3	0.368098
3	17	2016		Control_additionnal		0.44	2	0.22	19.1	0.104712
3	29	2016		Control_additionnal		1.4	9	0.155556	19.1	0.471204
3	33	2016		Control_additionnal			0		27.8	0
3	37	2016		Control_additionnal			0		45.5	0
4	12	2016		Control_additionnal		0.18	1	0.18	18.4	0.0543478
4	18	2016		Control_additionnal		0.15	1	0.15	19.9	0.0502513
4	25	2016		Control_additionnal		1.7	10	0.17	16.1	0.621118
4	27	2016		Control_additionnal		2.88	14	0.205714	25.2	0.555556
4	32	2016		Control_additionnal		2.3	9	0.255556	22.2	0.405405
4	40	2016		Control_additionnal		1.81	10	0.181	21.7	0.460829
4	42	2016		Control_additionnal		0.67	3	0.223333	21.7	0.138249
1	2	2017		Control_additionnal			2	0	28.742	0.0695845
1	3	2017		Control_additionnal			4	0	30.2747	0.132124
1	4	2017		Control_additionnal			0		30.2747	0
1	5	2017		Control_additionnal			0		24.383	0
1	6	2017		Control_additionnal			0		35.1115	0
1	7	2017		Control_additionnal			7	0	21.676	0.322938
1	8	2017		Control_additionnal			6	0	33.4594	0.179322
1	9	2017		Control_additionnal			2	0	45.8599	0.0436111
1	10	2017		Control_additionnal			4	0	40.3065	0.0992395
1	16	2017		Control_additionnal			0		38.535	0
1	17	2017		Control_additionnal			0		35.1115	0
1	18	2017		Control_additionnal			0		38.535	0
1	31	2017		Control_additionnal			0		47.7906	0
1	32	2017		Control_additionnal			0		62.4204	0
1	38	2017		Control_additionnal			0		49.7611	0
1	39	2017		Control_additionnal			0		28.742	0
1	40	2017		Control_additionnal			0		38.535	0
1	41	2017		Control_additionnal			0		45.8599	0
2	2	2017		Control_additionnal			0		35.1115	0
2	3	2017		Control_additionnal			0		25.7962	0
2	4	2017		Control_additionnal			4	0	23.0096	0.173841
2	6	2017		Control_additionnal			0		21.676	0
2	7	2017		Control_additionnal			0		27.2492	0
2	8	2017		Control_additionnal			9	0	42.1178	0.213686
2	27	2017		Control_additionnal		2.5	13	0.192308	31.8471	0.4082
2	28	2017		Control_additionnal		1.4	8	0.175	27.2492	0.293587
2	29	2017		Control_additionnal		3.1	19	0.163158	30.2747	0.627587
2	33	2017		Control_additionnal		3.5	24	0.145833	45.8599	0.523333
2	34	2017		Control_additionnal		1.1	8	0.1375	30.2747	0.264247
2	36	2017		Control_additionnal		0.9	2	0.45	45.8599	0.0436111
3	1	2017		Control_additionnal			2	0	19.1282	0.104558
3	2	2017		Control_additionnal			1	0	20.3822	0.0490625
3	3	2017		Control_additionnal			3	0	23.0096	0.130381
4	1	2017		Control_additionnal			2	0	31.8471	0.0628
4	2	2017		Control_additionnal			1	0	35.1115	0.0284807
4	3	2017		Control_additionnal			3	0	31.8471	0.0942
4	4	2017		Control_additionnal			3	0	31.8471	0.0942
4	6	2017		Control_additionnal			0		19.1282	0
4	7	2017		Control_additionnal			2	0	35.1115	0.0569615
4	21	2017		Control_additionnal			0		33.4594	0
4	22	2017		Control_additionnal			0		33.4594	0
4	23	2017		Control_additionnal			0		31.8471	0
4	26	2017		Control_additionnal			0		27.2492	0
4	31	2017		Control_additionnal			4	0	38.535	0.103802
4	36	2017		Control_additionnal			1	0	25.7962	0.0387654
4	37	2017		Control_additionnal			4	0	31.8471	0.1256
4	38	2017		Control_additionnal			4	0	42.1178	0.0949716
4	11	2016	ON	Control	fruiting	35.72	423	0.0844444	28.74	14.7467
4	16	2016	ON	Control	fruiting	24.1	305	0.0790164	35.11	8.69781
4	17	2016	ON	Control	fruiting	28.7	368	0.0779891	19.13	19.2886
1	25	2017	ON	Control	fruiting	36.8	500	0.0736	33.4594	14.9647
1	26	2017	ON	Control	fruiting	39.6	678	0.0584071	30.2747	22.3963
1	27	2017	ON	Control	fruiting	43.7	623	0.0701445	45.8599	13.5951
1	25	2015	ON	Control_additionnal		30.71	289	0.106263	24.66	11.7263
1	26	2015	ON	Control_additionnal		36.52	281	0.129964	21.94	12.8437
1	27	2015	ON	Control_additionnal		20.09	147	0.136667	35.11	4.1951
1	33	2015	ON	Control_additionnal		42.01	431	0.097471	36.12	11.941
1	34	2015	ON	Control_additionnal		52.2	639	0.0816901	38.54	16.5986
1	35	2015	ON	Control_additionnal		42.56	501	0.0849501	33.46	14.9997
1	36	2015	ON	Control_additionnal		61.65	561	0.109893	45.86	12.2433
2	9	2015	ON	Control_additionnal		43.4	495	0.0876768	33.46	14.8066
2	10	2015	ON	Control_additionnal		17.27	172	0.100407	13.46	12.8306
2	11	2015	ON	Control_additionnal		28.07	227	0.123656	35.11	6.48932
2	14	2015	ON	Control_additionnal		28.55	230	0.12413	25.8	8.9531
2	15	2015	ON	Control_additionnal		28.81	333	0.0865165	21.68	15.3805
2	16	2015	ON	Control_additionnal		24.02	204	0.117745	25.8	7.9438
2	18	2015	ON	Control_additionnal		23.13	191	0.121099	23.83	8.02182
2	19	2015	ON	Control_additionnal		25.09	211	0.11891	39.24	5.40036
2	20	2015	ON	Control_additionnal		16.81	133	0.126391	28.74	4.64196
2	21	2015	ON	Control_additionnal		15.73	125	0.12584	28.74	4.35769
2	22	2015	ON	Control_additionnal		29.6	262	0.112977	24.66	10.6602
2	23	2015	ON	Control_additionnal		34.66	319	0.108652	27.25	11.7336
2	30	2015	ON	Control_additionnal		36.62	314	0.116624	36.8	8.54891
2	31	2015	ON	Control_additionnal		41.45	278	0.149101	36.46	7.63001
2	37	2015	ON	Control_additionnal		36.51	395	0.0924304	24.38	16.2071
2	39	2015	ON	Control_additionnal		58.95	625	0.09432	37.15	16.8452
2	41	2015	ON	Control_additionnal		15.13	120	0.126083	25.8	4.66899
3	4	2015	ON	Control_additionnal		20.5	385	0.0532468	24.38	15.8056
3	8	2015	ON	Control_additionnal		17.52	129	0.135814	30.59	4.24877
3	9	2015	ON	Control_additionnal		17.1	240	0.07125	17.91	13.4478
3	16	2015	ON	Control_additionnal		26.13	234	0.111667	17.91	13.0731
3	17	2015	ON	Control_additionnal		26.67	325	0.0820615	22.47	14.4744
3	25	2015	ON	Control_additionnal		15.84	210	0.0754286	15.61	13.458
3	29	2015	ON	Control_additionnal		27.09	284	0.0953873	23.01	12.3668
3	33	2015	ON	Control_additionnal		66.13	627	0.10547	35.11	17.8701
3	37	2015	ON	Control_additionnal		17.53	158	0.110949	10.53	15.0798
4	27	2015	ON	Control_additionnal		20.27	198	0.102374	20.64	9.6095
4	29	2015	ON	Control_additionnal		39.78	345	0.115304	28.74	12.015
1	2	2016	ON	Control_additionnal		25.16	364	0.0691209	28.742	12.6866
1	4	2016	ON	Control_additionnal		22.15	363	0.0610193	30.2747	11.9939
1	5	2016	ON	Control_additionnal		22.26	325	0.0684923	24.383	13.347
1	6	2016	ON	Control_additionnal		35.63	587	0.0606985	35.1115	16.7452
1	7	2016	ON	Control_additionnal		21.01	268	0.0783955	21.676	12.3948
1	8	2016	ON	Control_additionnal		21.73	295	0.073661	33.4594	8.82383
1	9	2016	ON	Control_additionnal		37.57	516	0.0728101	45.8599	11.2532
1	10	2016	ON	Control_additionnal		27.07	316	0.0856646	40.3065	7.86423
1	16	2016	ON	Control_additionnal		41.22	503	0.0819483	38.535	13.0767
1	17	2016	ON	Control_additionnal		37.14	470	0.0790213	35.1115	13.3896
1	18	2016	ON	Control_additionnal		37.08	487	0.0761396	38.535	12.6609
1	31	2016	ON	Control_additionnal		36.08	355	0.101634	47.7906	7.43075
1	32	2016	ON	Control_additionnal		58.08	849	0.0684099	62.4204	13.6032
1	38	2016	ON	Control_additionnal		55.25	673	0.0820951	49.7611	13.5403
1	39	2016	ON	Control_additionnal		34.19	416	0.0821875	28.742	14.5066
1	40	2016	ON	Control_additionnal		45.07	668	0.0674701	38.535	17.3528
1	41	2016	ON	Control_additionnal		34.1	422	0.0808057	45.8599	9.2026
2	2	2016	ON	Control_additionnal		22.99	313	0.0734505	35.1115	8.92073
2	3	2016	ON	Control_additionnal		17.85	282	0.0632979	25.7962	10.9489
2	4	2016	ON	Control_additionnal		16.06	185	0.0868108	23.0096	8.0597
2	6	2016	ON	Control_additionnal		24.28	307	0.0790879	21.676	14.1788
2	7	2016	ON	Control_additionnal		29.95	536	0.0558769	27.2492	19.6975
2	8	2016	ON	Control_additionnal		36.79	442	0.0832353	42.1178	10.4989
2	27	2016	ON	Control_additionnal		38.25	465	0.0822581	31.8471	14.6114
2	28	2016	ON	Control_additionnal		26.32	268	0.098209	27.2492	9.85607
2	29	2016	ON	Control_additionnal		26.35	321	0.0820872	30.2747	10.6141
2	33	2016	ON	Control_additionnal		36.59	351	0.104245	28.742	12.241
2	34	2016	ON	Control_additionnal		44.62	422	0.105735	30.2747	13.9569
2	36	2016	ON	Control_additionnal		55.89	655	0.0853282	45.8599	14.3042
3	1	2016	ON	Control_additionnal		16.01	200	0.08005	19.1282	10.4887
3	2	2016	ON	Control_additionnal		15.65	222	0.0704955	20.3822	10.9375
3	3	2016	ON	Control_additionnal		19.86	247	0.0804049	23.0096	10.7755
4	1	2016	ON	Control_additionnal		18.72	319	0.0586834	31.8471	10.0307
4	2	2016	ON	Control_additionnal		28.3	235	0.120426	35.1115	6.69297
4	3	2016	ON	Control_additionnal		25.69	272	0.0944485	31.8471	8.55367
4	4	2016	ON	Control_additionnal		17.26	235	0.0734468	31.8471	7.39439
4	6	2016	ON	Control_additionnal		15.87	261	0.0608046	19.1282	13.6908
4	7	2016	ON	Control_additionnal		48.2	544	0.0886029	35.1115	15.4984
4	20	2016	ON	Control_additionnal		35.2	343	0.102624	28.742	11.9393
4	21	2016	ON	Control_additionnal		34.93	475	0.0735368	33.4594	14.2166
4	22	2016	ON	Control_additionnal		36.59	420	0.087119	33.4594	12.5776
4	26	2016	ON	Control_additionnal		28.8	255	0.112941	27.2492	9.38816
4	36	2016	ON	Control_additionnal		45.99	399	0.115263	25.7962	15.4759
4	37	2016	ON	Control_additionnal		35.19	405	0.0868889	31.8471	12.7299
4	38	2016	ON	Control_additionnal		36.87	340	0.108441	42.1178	8.07568
1	21	2017	ON	Control_additionnal		74.27	1171	0.0634244	62.4204	18.7599
1	23	2017	ON	Control_additionnal		9.8	116	0.0844828	23.0096	5.04138
1	33	2017	ON	Control_additionnal		42.15	696	0.0605603	42.1178	16.5251
1	34	2017	ON	Control_additionnal		58.08	867	0.0669896	45.8599	18.9054
1	35	2017	ON	Control_additionnal		55	884	0.0622172	38.535	22.9402
1	36	2017	ON	Control_additionnal		69.03	1072	0.0643937	53.8217	19.9176
1	46	2017	ON	Control_additionnal		35.2	529	0.0665406	45.8599	11.5351
1	49	2017	ON	Control_additionnal		39.64	623	0.0636276	45.8599	13.5849
1	57	2017	ON	Control_additionnal		61.2	936	0.0653846	20.3822	45.9225
2	9	2017	ON	Control_additionnal		40.3	593	0.0679595	35.1115	16.8891
2	10	2017	ON	Control_additionnal		23.5	362	0.0649171	16.7396	21.6253
2	11	2017	ON	Control_additionnal		54.4	880	0.0618182	42.1178	20.8938
2	14	2017	ON	Control_additionnal		48.9	657	0.0744292	35.1115	18.7118
2	15	2017	ON	Control_additionnal		47	691	0.0680174	25.7962	26.7869
2	16	2017	ON	Control_additionnal		40.8	667	0.0611694	33.4594	19.9346
2	17	2017	ON	Control_additionnal		56.6	871	0.0649828	36.8033	23.6663
2	18	2017	ON	Control_additionnal		34.3	457	0.0750547	28.742	15.9001
2	19	2017	ON	Control_additionnal		65.6	1038	0.0631985	45.8599	22.6342
2	20	2017	ON	Control_additionnal		49	766	0.0639687	38.535	19.878
2	21	2017	ON	Control_additionnal		31.3	447	0.0700224	35.1115	12.7309
2	22	2017	ON	Control_additionnal		41	569	0.0720562	30.2747	18.7946
2	23	2017	ON	Control_additionnal		53	722	0.0734072	35.1115	20.5631
2	30	2017	ON	Control_additionnal		57.3	942	0.060828	47.7906	19.711
2	31	2017	ON	Control_additionnal		67.5	930	0.0725806	28.742	32.3568
3	4	2017	ON	Control_additionnal		30.5	436	0.0699541	25.7962	16.9017
3	8	2017	ON	Control_additionnal		35.1	524	0.0669847	31.8471	16.4536
3	9	2017	ON	Control_additionnal		29.9	360	0.0830556	19.1282	18.8204
3	13	2017	ON	Control_additionnal		40	556	0.0719424	25.7962	21.5536
3	16	2017	ON	Control_additionnal		42.7	661	0.0645991	20.3822	32.4303
3	17	2017	ON	Control_additionnal		36.48	521	0.0700192	27.2492	19.1198
4	12	2017	ON	Control_additionnal		42.7	647	0.0659969	35.1115	18.427
4	18	2017	ON	Control_additionnal		69.4	964	0.0719917	28.742	33.5397
4	25	2017	ON	Control_additionnal		43.5	640	0.0679687	21.676	29.5258
4	29	2017	ON	Control_additionnal		53	803	0.0660025	31.8471	25.2142
4	40	2017	ON	Control_additionnal		40.6	677	0.0599705	36.8033	18.3951
4	42	2017	ON	Control_additionnal		43.4	700	0.062	30.2747	23.1216
4	8	2016	ON	branch	defoliated	7.08	142	0.0498592	28.7	7.46986
4	8	2016	ON	branch	foliated	22.43	286	0.0784266	28.7	7.46986
4	9	2016	ON	branch	defoliated	13.41	340	0.0394412	35.8	10.2807
4	9	2016	ON	branch	foliated	30.36	396	0.0766667	35.8	10.2807
4	10	2016	ON	branch	defoliated	8.7	173	0.050289	31.8	6.63176
4	10	2016	ON	branch	foliated	19.1	248	0.0770161	31.8	6.63176
1	13	2017	ON	branch	defoliated	7.6	224	0.0339286	14.14	15.8777
1	13	2017	ON	branch	foliated	19.6	281	0.0697509	17.7	15.8777
2	45	2017	ON	branch	defoliated	6.62	234	0.0282906	16.11	14.5517
2	45	2017	ON	branch	foliated	22.8	301	0.0757475	20.69	14.5517
2	46	2017	ON	branch	defoliated	11.79	422	0.0279384	23.16	18.2291
2	46	2017	ON	branch	foliated	23.07	312	0.0739423	17.15	18.2291
1	11	2017	ON	shoot	defoliated	5.69	104	0.0547115	7.23	14.4966
1	11	2017	ON	shoot	foliated	16.63	333	0.0499399	23.04	14.4966
1	12	2017	ON	shoot	defoliated	9.34	189	0.049418	14.49	13.0671
1	12	2017	ON	shoot	foliated	15.45	226	0.0683628	17.36	13.0671
2	57	2017	ON	shoot	defoliated	10.04	165	0.0608485	12.43	13.348
2	57	2017	ON	shoot	foliated	17.44	372	0.0468817	27.87	13.348
4	66	2016	ON	half-tree	defoliated	7.96	219	0.036347	28.742	12.5932
4	66	2016	ON	half-tree	foliated	38.56	504	0.0765079	28.742	12.5932
4	68	2016	ON	half-tree	defoliated	9.62	207	0.0464734	20.3822	12.3657
4	68	2016	ON	half-tree	foliated	37.14	397	0.0935516	27.2492	12.3657
4	69	2016	ON	half-tree	defoliated	9.05	228	0.039693	30.2747	10.2121
4	69	2016	ON	half-tree	foliated	39.97	410	0.0974878	31.8471	10.2121
1	62	2017	ON	half-tree	defoliated	6.56	131	0.0500763	28.742	10.756
1	62	2017	ON	half-tree	foliated	51.4	594	0.086532	35.1115	10.756
1	72	2017	ON	half-tree	defoliated	4.52	166	0.0272289	15.6051	28.2206
1	72	2017	ON	half-tree	foliated	83.28	1180	0.0705763	25.7962	28.2206
2	61	2017	ON	half-tree	defoliated	6.98	301	0.0231894	15.6051	17.209
2	61	2017	ON	half-tree	foliated	34.1	506	0.0673913	33.4594	17.209
1	53	2016	ON	branch	fruiting	58.86	520	0.113192	58.04	8.9745
1	54	2016	ON	branch	fruiting	25.74	227	0.113392	53.82	4.22278
1	55	2016	ON	branch	fruiting	36.92	350	0.105486	49.76	7.03919
2	37	2017	ON	branch	fruiting	28.07	241	0.116473	30.2747	7.96243
2	39	2017	ON	branch	fruiting	43.69	403	0.108412	47.7906	8.43304
2	41	2017	ON	branch	fruiting	19.2	237	0.0810127	28.742	8.27464
1	1	2017	ON	shoot	fruiting	47.56	697	0.0682353	31.8471	21.8858
3	33	2017	ON	shoot	fruiting	68	612	0.111111	45.8599	13.3574
3	47	2017	ON	shoot	fruiting	42.6	432	0.0986111	35.1115	12.3111
4	71	2016	ON	half-tree	fruiting	36.6	254	0.144094	39.4158	6.45604
4	72	2016	ON	half-tree	fruiting	34.85	303	0.115017	22.7396	13.3388
1	66	2017	ON	half-tree	fruiting	35.1	292	0.120205	28.742	10.1826
1	68	2017	ON	half-tree	fruiting	36.9	352	0.10483	28.742	12.2709
4	62	2017	ON	half-tree	fruiting	39.4	403	0.0977667	28.742	14.0293
